# Supplementary material for: Machine Learning Identifies Six Genetic Variants and Alterations in the Heart Atrial Appendage as Key Contributors to PD Risk Predictivity
Source: Front Genet. 2022 Jan 3;12:785436. doi: 10.3389/fgene.2021.785436 (PMC8762216; doi:10.3389/fgene.2021.785436)
Supplement: Supplementary file 1 [file Table2.xlsx]

## Sheet: S. Table 2
S.Table 2: Summary of CoDeS3D outputs for significant eQTLs for 290 PD-associated SNPs (Benjamini–Hochberg FDR < 0.05)
Tissue	SNP rs-ID	Gene_Name	Effect_Size (Normalized effect size [NES])
Breast_Mammary_Tissue	rs823156	UHMK1	0.110261
Nerve_Tibial	rs823156	NUCKS1	-0.0931964
Adipose_Subcutaneous	rs823114	NUCKS1	-0.119572
Adrenal_Gland	rs823114	NUCKS1	-0.210975
Artery_Tibial	rs823114	NUCKS1	-0.100707
Artery_Aorta	rs823114	NUCKS1	-0.126849
Adipose_Visceral_Omentum	rs823114	NUCKS1	-0.131009
Breast_Mammary_Tissue	rs823114	NUCKS1	-0.123062
Esophagus_Gastroesophageal_Junction	rs823114	NUCKS1	-0.116869
Colon_Sigmoid	rs823114	NUCKS1	-0.135567
Heart_Left_Ventricle	rs823114	NUCKS1	-0.107452
Esophagus_Muscularis	rs823114	NUCKS1	-0.151999
Esophagus_Mucosa	rs823114	NUCKS1	-0.163282
Heart_Atrial_Appendage	rs823114	NUCKS1	-0.0913757
Muscle_Skeletal	rs823114	NUCKS1	-0.07877
Lung	rs823114	NUCKS1	-0.114794
Nerve_Tibial	rs823114	NUCKS1	-0.117998
Pancreas	rs823114	NUCKS1	-0.154844
Skin_Not_Sun_Exposed_Suprapubic	rs823114	NUCKS1	-0.143789
Stomach	rs823114	NUCKS1	-0.12804
Skin_Sun_Exposed_Lower_leg	rs823114	NUCKS1	-0.136563
Spleen	rs823114	NUCKS1	-0.215562
Whole_Blood	rs823114	NUCKS1	-0.0842786
Thyroid	rs823114	NUCKS1	-0.163314
Testis	rs823114	NUCKS1	-0.0765365
Adipose_Subcutaneous	rs823118	NUCKS1	-0.118454
Adrenal_Gland	rs823118	NUCKS1	-0.198193
Artery_Tibial	rs823118	NUCKS1	-0.102067
Artery_Aorta	rs823118	NUCKS1	-0.12598
Adipose_Visceral_Omentum	rs823118	NUCKS1	-0.131009
Breast_Mammary_Tissue	rs823118	NUCKS1	-0.123062
Esophagus_Gastroesophageal_Junction	rs823118	NUCKS1	-0.116869
Colon_Sigmoid	rs823118	NUCKS1	-0.135567
Heart_Left_Ventricle	rs823118	NUCKS1	-0.109777
Esophagus_Muscularis	rs823118	NUCKS1	-0.151846
Esophagus_Mucosa	rs823118	NUCKS1	-0.163052
Heart_Atrial_Appendage	rs823118	NUCKS1	-0.0913757
Muscle_Skeletal	rs823118	NUCKS1	-0.0778071
Lung	rs823118	NUCKS1	-0.114131
Nerve_Tibial	rs823118	NUCKS1	-0.11591
Pancreas	rs823118	NUCKS1	-0.157848
Prostate	rs823118	NUCKS1	-0.185062
Skin_Not_Sun_Exposed_Suprapubic	rs823118	NUCKS1	-0.14336
Stomach	rs823118	NUCKS1	-0.128571
Skin_Sun_Exposed_Lower_leg	rs823118	NUCKS1	-0.136798
Spleen	rs823118	NUCKS1	-0.215562
Whole_Blood	rs823118	NUCKS1	-0.0849761
Thyroid	rs823118	NUCKS1	-0.164917
Testis	rs823118	NUCKS1	-0.0791625
Adipose_Visceral_Omentum	rs947211	NUCKS1	-0.13074
Esophagus_Mucosa	rs947211	NUCKS1	-0.126029
Nerve_Tibial	rs947211	NUCKS1	-0.0854127
Skin_Not_Sun_Exposed_Suprapubic	rs947211	NUCKS1	-0.0999321
Whole_Blood	rs947211	NUCKS1	-0.0677388
Thyroid	rs947211	NUCKS1	-0.140369
Artery_Tibial	rs6679073	NUCKS1	0.0898409
Esophagus_Muscularis	rs6679073	NUCKS1	0.114129
Nerve_Tibial	rs6679073	NUCKS1	0.0909351
Skin_Sun_Exposed_Lower_leg	rs6679073	NUCKS1	0.111339
Adipose_Subcutaneous	rs823156	RAB29	0.276753
Brain_Cerebellum	rs823156	RAB29	0.327547
Artery_Tibial	rs823156	RAB29	0.377551
Artery_Aorta	rs823156	RAB29	0.37852
Adipose_Visceral_Omentum	rs823156	RAB29	0.29479
Brain_Substantia_nigra	rs823156	RAB29	0.396951
Cells_Cultured_fibroblasts	rs823156	RAB29	0.17452
Breast_Mammary_Tissue	rs823156	RAB29	0.297565
Esophagus_Gastroesophageal_Junction	rs823156	RAB29	0.274937
Colon_Sigmoid	rs823156	RAB29	0.225039
Heart_Left_Ventricle	rs823156	RAB29	0.191983
Esophagus_Muscularis	rs823156	RAB29	0.27261
Colon_Transverse	rs823156	RAB29	0.143675
Esophagus_Mucosa	rs823156	RAB29	0.230954
Heart_Atrial_Appendage	rs823156	RAB29	0.240624
Muscle_Skeletal	rs823156	RAB29	0.250889
Lung	rs823156	RAB29	0.305386
Nerve_Tibial	rs823156	RAB29	0.201391
Ovary	rs823156	RAB29	0.371548
Pancreas	rs823156	RAB29	0.349467
Skin_Not_Sun_Exposed_Suprapubic	rs823156	RAB29	0.234785
Stomach	rs823156	RAB29	0.305583
Skin_Sun_Exposed_Lower_leg	rs823156	RAB29	0.256164
Whole_Blood	rs823156	RAB29	0.155962
Thyroid	rs823156	RAB29	0.217209
Adipose_Subcutaneous	rs823114	RAB29	0.397831
Artery_Coronary	rs823114	RAB29	0.486738
Brain_Caudate_basal_ganglia	rs823114	RAB29	0.196779
Brain_Cerebellum	rs823114	RAB29	0.395872
Artery_Tibial	rs823114	RAB29	0.496404
Artery_Aorta	rs823114	RAB29	0.506002
Brain_Nucleus_accumbens_basal_ganglia	rs823114	RAB29	0.230347
Brain_Cerebellar_Hemisphere	rs823114	RAB29	0.312719
Adipose_Visceral_Omentum	rs823114	RAB29	0.343606
Brain_Hippocampus	rs823114	RAB29	0.244777
Brain_Hypothalamus	rs823114	RAB29	0.256602
Brain_Cortex	rs823114	RAB29	0.252315
Brain_Frontal_Cortex_BA9	rs823114	RAB29	0.204757
Brain_Putamen_basal_ganglia	rs823114	RAB29	0.23266
Brain_Substantia_nigra	rs823114	RAB29	0.292413
Cells_Cultured_fibroblasts	rs823114	RAB29	0.288722
Cells_EBV-transformed_lymphocytes	rs823114	RAB29	0.412212
Breast_Mammary_Tissue	rs823114	RAB29	0.344908
Esophagus_Gastroesophageal_Junction	rs823114	RAB29	0.313943
Colon_Sigmoid	rs823114	RAB29	0.305337
Heart_Left_Ventricle	rs823114	RAB29	0.309035
Liver	rs823114	RAB29	0.283312
Minor_Salivary_Gland	rs823114	RAB29	0.350837
Esophagus_Muscularis	rs823114	RAB29	0.366059
Colon_Transverse	rs823114	RAB29	0.267996
Esophagus_Mucosa	rs823114	RAB29	0.327415
Heart_Atrial_Appendage	rs823114	RAB29	0.406637
Muscle_Skeletal	rs823114	RAB29	0.311177
Lung	rs823114	RAB29	0.404144
Nerve_Tibial	rs823114	RAB29	0.299548
Pancreas	rs823114	RAB29	0.368068
Pituitary	rs823114	RAB29	0.252612
Prostate	rs823114	RAB29	0.341463
Skin_Not_Sun_Exposed_Suprapubic	rs823114	RAB29	0.314467
Stomach	rs823114	RAB29	0.360934
Small_Intestine_Terminal_Ileum	rs823114	RAB29	0.341746
Skin_Sun_Exposed_Lower_leg	rs823114	RAB29	0.330681
Spleen	rs823114	RAB29	0.253756
Whole_Blood	rs823114	RAB29	0.306669
Thyroid	rs823114	RAB29	0.27472
Testis	rs823114	RAB29	0.249165
Adipose_Subcutaneous	rs823118	RAB29	0.399052
Artery_Coronary	rs823118	RAB29	0.486738
Brain_Caudate_basal_ganglia	rs823118	RAB29	0.196779
Brain_Cerebellum	rs823118	RAB29	0.395872
Artery_Tibial	rs823118	RAB29	0.497974
Artery_Aorta	rs823118	RAB29	0.508271
Brain_Nucleus_accumbens_basal_ganglia	rs823118	RAB29	0.230347
Brain_Cerebellar_Hemisphere	rs823118	RAB29	0.312719
Adipose_Visceral_Omentum	rs823118	RAB29	0.343606
Brain_Hippocampus	rs823118	RAB29	0.244777
Brain_Hypothalamus	rs823118	RAB29	0.256602
Brain_Cortex	rs823118	RAB29	0.252315
Brain_Frontal_Cortex_BA9	rs823118	RAB29	0.204757
Brain_Putamen_basal_ganglia	rs823118	RAB29	0.23266
Brain_Substantia_nigra	rs823118	RAB29	0.292413
Cells_Cultured_fibroblasts	rs823118	RAB29	0.29264
Cells_EBV-transformed_lymphocytes	rs823118	RAB29	0.417367
Breast_Mammary_Tissue	rs823118	RAB29	0.344908
Esophagus_Gastroesophageal_Junction	rs823118	RAB29	0.313943
Colon_Sigmoid	rs823118	RAB29	0.305337
Heart_Left_Ventricle	rs823118	RAB29	0.307345
Liver	rs823118	RAB29	0.283312
Minor_Salivary_Gland	rs823118	RAB29	0.350837
Esophagus_Muscularis	rs823118	RAB29	0.366534
Colon_Transverse	rs823118	RAB29	0.26814
Esophagus_Mucosa	rs823118	RAB29	0.330161
Heart_Atrial_Appendage	rs823118	RAB29	0.406637
Muscle_Skeletal	rs823118	RAB29	0.311873
Lung	rs823118	RAB29	0.407143
Nerve_Tibial	rs823118	RAB29	0.304333
Pancreas	rs823118	RAB29	0.370484
Pituitary	rs823118	RAB29	0.249054
Prostate	rs823118	RAB29	0.344971
Skin_Not_Sun_Exposed_Suprapubic	rs823118	RAB29	0.3146
Stomach	rs823118	RAB29	0.365629
Small_Intestine_Terminal_Ileum	rs823118	RAB29	0.341746
Skin_Sun_Exposed_Lower_leg	rs823118	RAB29	0.331781
Spleen	rs823118	RAB29	0.253756
Whole_Blood	rs823118	RAB29	0.309406
Thyroid	rs823118	RAB29	0.274215
Testis	rs823118	RAB29	0.250462
Adipose_Subcutaneous	rs947211	RAB29	0.51237
Artery_Coronary	rs947211	RAB29	0.454063
Brain_Caudate_basal_ganglia	rs947211	RAB29	0.234353
Brain_Cerebellum	rs947211	RAB29	0.438742
Artery_Tibial	rs947211	RAB29	0.523499
Artery_Aorta	rs947211	RAB29	0.544323
Brain_Nucleus_accumbens_basal_ganglia	rs947211	RAB29	0.212235
Brain_Cerebellar_Hemisphere	rs947211	RAB29	0.469933
Adipose_Visceral_Omentum	rs947211	RAB29	0.419219
Brain_Hippocampus	rs947211	RAB29	0.279543
Brain_Hypothalamus	rs947211	RAB29	0.313125
Brain_Cortex	rs947211	RAB29	0.235415
Brain_Putamen_basal_ganglia	rs947211	RAB29	0.215576
Brain_Substantia_nigra	rs947211	RAB29	0.336472
Cells_Cultured_fibroblasts	rs947211	RAB29	0.287665
Breast_Mammary_Tissue	rs947211	RAB29	0.441546
Esophagus_Gastroesophageal_Junction	rs947211	RAB29	0.396008
Colon_Sigmoid	rs947211	RAB29	0.392368
Heart_Left_Ventricle	rs947211	RAB29	0.36215
Liver	rs947211	RAB29	0.359879
Minor_Salivary_Gland	rs947211	RAB29	0.373529
Esophagus_Muscularis	rs947211	RAB29	0.399684
Colon_Transverse	rs947211	RAB29	0.294038
Esophagus_Mucosa	rs947211	RAB29	0.380495
Heart_Atrial_Appendage	rs947211	RAB29	0.495134
Muscle_Skeletal	rs947211	RAB29	0.40543
Lung	rs947211	RAB29	0.4696
Nerve_Tibial	rs947211	RAB29	0.361475
Ovary	rs947211	RAB29	0.379191
Pancreas	rs947211	RAB29	0.409969
Pituitary	rs947211	RAB29	0.249319
Prostate	rs947211	RAB29	0.337974
Skin_Not_Sun_Exposed_Suprapubic	rs947211	RAB29	0.426586
Stomach	rs947211	RAB29	0.455003
Small_Intestine_Terminal_Ileum	rs947211	RAB29	0.372331
Skin_Sun_Exposed_Lower_leg	rs947211	RAB29	0.441626
Spleen	rs947211	RAB29	0.293394
Vagina	rs947211	RAB29	0.351518
Whole_Blood	rs947211	RAB29	0.327046
Thyroid	rs947211	RAB29	0.415063
Testis	rs947211	RAB29	0.344115
Adipose_Subcutaneous	rs11557080	RAB29	0.246722
Artery_Tibial	rs11557080	RAB29	0.21499
Adipose_Visceral_Omentum	rs11557080	RAB29	0.239623
Breast_Mammary_Tissue	rs11557080	RAB29	0.25305
Esophagus_Muscularis	rs11557080	RAB29	0.19951
Muscle_Skeletal	rs11557080	RAB29	0.165239
Skin_Not_Sun_Exposed_Suprapubic	rs11557080	RAB29	0.231681
Skin_Sun_Exposed_Lower_leg	rs11557080	RAB29	0.207425
Esophagus_Muscularis	rs823156	SLC41A1	0.134347
Esophagus_Mucosa	rs823156	SLC41A1	0.147375
Pancreas	rs823156	SLC41A1	0.25473
Brain_Cerebellum	rs823114	SLC41A1	0.232901
Esophagus_Muscularis	rs823114	SLC41A1	0.116971
Esophagus_Mucosa	rs823114	SLC41A1	0.15952
Heart_Atrial_Appendage	rs823114	SLC41A1	0.0955967
Nerve_Tibial	rs823114	SLC41A1	0.135461
Pancreas	rs823114	SLC41A1	0.364417
Spleen	rs823114	SLC41A1	0.302642
Whole_Blood	rs823114	SLC41A1	0.0709691
Thyroid	rs823114	SLC41A1	0.177211
Brain_Cerebellum	rs823118	SLC41A1	0.232901
Esophagus_Muscularis	rs823118	SLC41A1	0.116946
Esophagus_Mucosa	rs823118	SLC41A1	0.159196
Heart_Atrial_Appendage	rs823118	SLC41A1	0.0955967
Nerve_Tibial	rs823118	SLC41A1	0.138191
Pancreas	rs823118	SLC41A1	0.365449
Spleen	rs823118	SLC41A1	0.302642
Whole_Blood	rs823118	SLC41A1	0.070113
Thyroid	rs823118	SLC41A1	0.1748
Esophagus_Muscularis	rs947211	SLC41A1	0.168682
Nerve_Tibial	rs947211	SLC41A1	0.132338
Pancreas	rs947211	SLC41A1	0.307709
Thyroid	rs947211	SLC41A1	0.160074
Esophagus_Mucosa	rs6679073	SLC41A1	-0.183719
Pancreas	rs6679073	SLC41A1	-0.234477
Skin_Sun_Exposed_Lower_leg	rs6679073	SLC41A1	-0.165089
Spleen	rs6679073	SLC41A1	-0.379883
Whole_Blood	rs6679073	SLC41A1	-0.0851989
Testis	rs6679073	SLC41A1	-0.11518
Adipose_Subcutaneous	rs823156	PM20D1	-0.366937
Artery_Tibial	rs823156	PM20D1	-0.295005
Artery_Aorta	rs823156	PM20D1	-0.562946
Adipose_Visceral_Omentum	rs823156	PM20D1	-0.398003
Cells_Cultured_fibroblasts	rs823156	PM20D1	-0.330787
Breast_Mammary_Tissue	rs823156	PM20D1	-0.34707
Heart_Left_Ventricle	rs823156	PM20D1	-0.427287
Esophagus_Muscularis	rs823156	PM20D1	-0.306423
Colon_Transverse	rs823156	PM20D1	-0.427586
Esophagus_Mucosa	rs823156	PM20D1	-0.349962
Heart_Atrial_Appendage	rs823156	PM20D1	-0.416326
Lung	rs823156	PM20D1	-0.418899
Nerve_Tibial	rs823156	PM20D1	-0.452009
Pancreas	rs823156	PM20D1	-0.384787
Stomach	rs823156	PM20D1	-0.333281
Spleen	rs823156	PM20D1	-0.47491
Whole_Blood	rs823156	PM20D1	-0.371292
Thyroid	rs823156	PM20D1	-0.422723
Adipose_Subcutaneous	rs823114	PM20D1	-0.509493
Artery_Coronary	rs823114	PM20D1	-0.629249
Adrenal_Gland	rs823114	PM20D1	-0.468432
Artery_Tibial	rs823114	PM20D1	-0.45533
Artery_Aorta	rs823114	PM20D1	-0.736943
Adipose_Visceral_Omentum	rs823114	PM20D1	-0.57663
Brain_Spinal_cord_cervical_c-1	rs823114	PM20D1	-0.659834
Cells_Cultured_fibroblasts	rs823114	PM20D1	-0.380321
Breast_Mammary_Tissue	rs823114	PM20D1	-0.520426
Esophagus_Gastroesophageal_Junction	rs823114	PM20D1	-0.515038
Colon_Sigmoid	rs823114	PM20D1	-0.472262
Heart_Left_Ventricle	rs823114	PM20D1	-0.732087
Liver	rs823114	PM20D1	-0.456727
Minor_Salivary_Gland	rs823114	PM20D1	-0.48793
Esophagus_Muscularis	rs823114	PM20D1	-0.488571
Colon_Transverse	rs823114	PM20D1	-0.599887
Esophagus_Mucosa	rs823114	PM20D1	-0.502671
Heart_Atrial_Appendage	rs823114	PM20D1	-0.604246
Muscle_Skeletal	rs823114	PM20D1	-0.336359
Lung	rs823114	PM20D1	-0.558439
Nerve_Tibial	rs823114	PM20D1	-0.583321
Ovary	rs823114	PM20D1	-0.536344
Pancreas	rs823114	PM20D1	-0.569819
Pituitary	rs823114	PM20D1	-0.438303
Prostate	rs823114	PM20D1	-0.448675
Skin_Not_Sun_Exposed_Suprapubic	rs823114	PM20D1	-0.172205
Stomach	rs823114	PM20D1	-0.531785
Small_Intestine_Terminal_Ileum	rs823114	PM20D1	-0.585255
Skin_Sun_Exposed_Lower_leg	rs823114	PM20D1	-0.210316
Uterus	rs823114	PM20D1	-0.499188
Spleen	rs823114	PM20D1	-0.825139
Vagina	rs823114	PM20D1	-0.501365
Whole_Blood	rs823114	PM20D1	-0.523011
Thyroid	rs823114	PM20D1	-0.655399
Testis	rs823114	PM20D1	-0.316949
Adipose_Subcutaneous	rs823118	PM20D1	-0.507732
Artery_Coronary	rs823118	PM20D1	-0.629249
Adrenal_Gland	rs823118	PM20D1	-0.471375
Artery_Tibial	rs823118	PM20D1	-0.454984
Artery_Aorta	rs823118	PM20D1	-0.740435
Adipose_Visceral_Omentum	rs823118	PM20D1	-0.57663
Brain_Spinal_cord_cervical_c-1	rs823118	PM20D1	-0.659834
Cells_Cultured_fibroblasts	rs823118	PM20D1	-0.383325
Breast_Mammary_Tissue	rs823118	PM20D1	-0.520426
Esophagus_Gastroesophageal_Junction	rs823118	PM20D1	-0.515038
Colon_Sigmoid	rs823118	PM20D1	-0.472262
Heart_Left_Ventricle	rs823118	PM20D1	-0.734443
Liver	rs823118	PM20D1	-0.456727
Minor_Salivary_Gland	rs823118	PM20D1	-0.48793
Esophagus_Muscularis	rs823118	PM20D1	-0.485495
Colon_Transverse	rs823118	PM20D1	-0.595689
Esophagus_Mucosa	rs823118	PM20D1	-0.496838
Heart_Atrial_Appendage	rs823118	PM20D1	-0.604246
Muscle_Skeletal	rs823118	PM20D1	-0.340339
Lung	rs823118	PM20D1	-0.557775
Nerve_Tibial	rs823118	PM20D1	-0.578967
Ovary	rs823118	PM20D1	-0.536344
Pancreas	rs823118	PM20D1	-0.573552
Pituitary	rs823118	PM20D1	-0.447982
Prostate	rs823118	PM20D1	-0.450582
Skin_Not_Sun_Exposed_Suprapubic	rs823118	PM20D1	-0.171549
Stomach	rs823118	PM20D1	-0.533674
Small_Intestine_Terminal_Ileum	rs823118	PM20D1	-0.585255
Skin_Sun_Exposed_Lower_leg	rs823118	PM20D1	-0.209793
Uterus	rs823118	PM20D1	-0.499188
Spleen	rs823118	PM20D1	-0.825139
Vagina	rs823118	PM20D1	-0.501365
Whole_Blood	rs823118	PM20D1	-0.524969
Thyroid	rs823118	PM20D1	-0.658105
Testis	rs823118	PM20D1	-0.311038
Adipose_Subcutaneous	rs947211	PM20D1	-0.465752
Artery_Coronary	rs947211	PM20D1	-0.449501
Artery_Tibial	rs947211	PM20D1	-0.311549
Artery_Aorta	rs947211	PM20D1	-0.495279
Adipose_Visceral_Omentum	rs947211	PM20D1	-0.448324
Cells_Cultured_fibroblasts	rs947211	PM20D1	-0.312281
Breast_Mammary_Tissue	rs947211	PM20D1	-0.384752
Colon_Sigmoid	rs947211	PM20D1	-0.424567
Heart_Left_Ventricle	rs947211	PM20D1	-0.493589
Esophagus_Muscularis	rs947211	PM20D1	-0.316437
Colon_Transverse	rs947211	PM20D1	-0.491659
Heart_Atrial_Appendage	rs947211	PM20D1	-0.445954
Muscle_Skeletal	rs947211	PM20D1	-0.254571
Lung	rs947211	PM20D1	-0.423318
Nerve_Tibial	rs947211	PM20D1	-0.440079
Ovary	rs947211	PM20D1	-0.441686
Pancreas	rs947211	PM20D1	-0.362242
Stomach	rs947211	PM20D1	-0.298048
Small_Intestine_Terminal_Ileum	rs947211	PM20D1	-0.427424
Spleen	rs947211	PM20D1	-0.5347
Whole_Blood	rs947211	PM20D1	-0.383903
Thyroid	rs947211	PM20D1	-0.5114
Adipose_Subcutaneous	rs6679073	PM20D1	0.467423
Artery_Coronary	rs6679073	PM20D1	0.558992
Adrenal_Gland	rs6679073	PM20D1	0.560204
Artery_Tibial	rs6679073	PM20D1	0.45292
Artery_Aorta	rs6679073	PM20D1	0.596695
Adipose_Visceral_Omentum	rs6679073	PM20D1	0.538502
Cells_Cultured_fibroblasts	rs6679073	PM20D1	0.469921
Breast_Mammary_Tissue	rs6679073	PM20D1	0.415245
Esophagus_Gastroesophageal_Junction	rs6679073	PM20D1	0.591082
Colon_Sigmoid	rs6679073	PM20D1	0.438489
Heart_Left_Ventricle	rs6679073	PM20D1	0.520868
Esophagus_Muscularis	rs6679073	PM20D1	0.433951
Colon_Transverse	rs6679073	PM20D1	0.503781
Esophagus_Mucosa	rs6679073	PM20D1	0.456441
Heart_Atrial_Appendage	rs6679073	PM20D1	0.647442
Muscle_Skeletal	rs6679073	PM20D1	0.279245
Lung	rs6679073	PM20D1	0.480132
Nerve_Tibial	rs6679073	PM20D1	0.518305
Pancreas	rs6679073	PM20D1	0.609195
Pituitary	rs6679073	PM20D1	0.487548
Prostate	rs6679073	PM20D1	0.521346
Skin_Not_Sun_Exposed_Suprapubic	rs6679073	PM20D1	0.197408
Stomach	rs6679073	PM20D1	0.505563
Small_Intestine_Terminal_Ileum	rs6679073	PM20D1	0.510176
Spleen	rs6679073	PM20D1	0.615111
Whole_Blood	rs6679073	PM20D1	0.392241
Thyroid	rs6679073	PM20D1	0.63953
Testis	rs6679073	PM20D1	0.413241
Adipose_Subcutaneous	rs11557080	PM20D1	0.498979
Adrenal_Gland	rs11557080	PM20D1	0.587138
Artery_Aorta	rs11557080	PM20D1	0.495565
Adipose_Visceral_Omentum	rs11557080	PM20D1	0.424278
Cells_Cultured_fibroblasts	rs11557080	PM20D1	0.417011
Esophagus_Gastroesophageal_Junction	rs11557080	PM20D1	0.598475
Esophagus_Mucosa	rs11557080	PM20D1	0.385041
Heart_Atrial_Appendage	rs11557080	PM20D1	0.536003
Nerve_Tibial	rs11557080	PM20D1	0.465305
Pancreas	rs11557080	PM20D1	0.571156
Thyroid	rs11557080	PM20D1	0.536013
Brain_Cerebellar_Hemisphere	rs823156	SLC1A1	0.434561
Skin_Not_Sun_Exposed_Suprapubic	rs823156	SLC16A12	-0.195397
Esophagus_Gastroesophageal_Junction	rs823156	RP11-72M17.1	0.418979
Brain_Putamen_basal_ganglia	rs823156	MARK3	-0.298833
Nerve_Tibial	rs823156	TBCD	-0.164026
Brain_Frontal_Cortex_BA9	rs823156	EYA2	0.168968
Colon_Sigmoid	rs4653767	EYA2	-0.296514
Cells_Cultured_fibroblasts	rs823156	PHKA2	0.130748
Nerve_Tibial	rs823114	DCAF8	0.0885565
Nerve_Tibial	rs823118	DCAF8	0.0880386
Nerve_Tibial	rs947211	DCAF8	0.105491
Colon_Transverse	rs823114	GLRX2	-0.14241
Colon_Transverse	rs823118	GLRX2	-0.142145
Skin_Sun_Exposed_Lower_leg	rs823114	SLC45A3	-0.184316
Skin_Sun_Exposed_Lower_leg	rs823118	SLC45A3	-0.187576
Artery_Tibial	rs11557080	SLC45A3	-0.190747
Nerve_Tibial	rs823114	RAB7B	0.125288
Nerve_Tibial	rs823118	RAB7B	0.125428
Brain_Caudate_basal_ganglia	rs947211	RAB7B	0.344778
Nerve_Tibial	rs947211	RAB7B	0.138914
Brain_Frontal_Cortex_BA9	rs823114	FKBP5	0.201312
Brain_Frontal_Cortex_BA9	rs823118	FKBP5	0.201312
Pituitary	rs823114	HTR1E	-0.31255
Pituitary	rs823118	HTR1E	-0.300668
Brain_Frontal_Cortex_BA9	rs823114	SOX5	-0.144151
Brain_Frontal_Cortex_BA9	rs823118	SOX5	-0.144151
Brain_Putamen_basal_ganglia	rs823114	R3HDM2	0.271528
Heart_Atrial_Appendage	rs9275152	R3HDM2	-0.250466
Esophagus_Muscularis	rs823114	MTMR10	-0.130848
Esophagus_Muscularis	rs823118	MTMR10	-0.128604
Adipose_Visceral_Omentum	rs7577851	GFPT1	0.119154
Cells_Cultured_fibroblasts	rs7577851	NFU1	-0.0983632
Cells_EBV-transformed_lymphocytes	rs7577851	NFU1	-0.391375
Muscle_Skeletal	rs7577851	NFU1	-0.129424
Artery_Tibial	rs7577851	AAK1	-0.112795
Nerve_Tibial	rs7577851	AAK1	-0.163452
Thyroid	rs7577851	AAK1	-0.209266
Stomach	rs7577851	KCNJ3	-0.237631
Breast_Mammary_Tissue	rs7577851	CCNG2	0.137699
Brain_Cortex	rs7577851	PRR26	-0.275692
Artery_Tibial	rs7577851	ITPK1	-0.113351
Stomach	rs7577851	SLC5A11	-0.444001
Adipose_Subcutaneous	rs34311866	PCGF3	-0.299706
Breast_Mammary_Tissue	rs34311866	PCGF3	-0.281857
Muscle_Skeletal	rs34311866	PCGF3	-0.180972
Skin_Sun_Exposed_Lower_leg	rs34311866	PCGF3	-0.238171
Esophagus_Mucosa	rs34311866	GAK	0.159469
Brain_Anterior_cingulate_cortex_BA24	rs35541465	GAK	0.346704
Brain_Cerebellum	rs35541465	GAK	0.286115
Adipose_Visceral_Omentum	rs35541465	GAK	0.130635
Brain_Hippocampus	rs35541465	GAK	0.198496
Heart_Left_Ventricle	rs35541465	GAK	0.0865529
Esophagus_Mucosa	rs35541465	GAK	0.116687
Lung	rs35541465	GAK	0.149229
Nerve_Tibial	rs35541465	GAK	0.147684
Skin_Not_Sun_Exposed_Suprapubic	rs35541465	GAK	0.166128
Thyroid	rs35541465	GAK	0.22407
Brain_Anterior_cingulate_cortex_BA24	rs6599388	GAK	0.326026
Esophagus_Mucosa	rs6599388	GAK	0.115214
Skin_Not_Sun_Exposed_Suprapubic	rs6599388	GAK	0.138347
Thyroid	rs6599388	GAK	0.127417
Adipose_Subcutaneous	rs34311866	DGKQ	-0.417734
Artery_Coronary	rs34311866	DGKQ	-0.299787
Brain_Cerebellum	rs34311866	DGKQ	-0.364183
Artery_Tibial	rs34311866	DGKQ	-0.345424
Artery_Aorta	rs34311866	DGKQ	-0.384904
Adipose_Visceral_Omentum	rs34311866	DGKQ	-0.435333
Cells_Cultured_fibroblasts	rs34311866	DGKQ	-0.22987
Cells_EBV-transformed_lymphocytes	rs34311866	DGKQ	-0.6606
Breast_Mammary_Tissue	rs34311866	DGKQ	-0.356036
Esophagus_Gastroesophageal_Junction	rs34311866	DGKQ	-0.382653
Colon_Sigmoid	rs34311866	DGKQ	-0.307371
Heart_Left_Ventricle	rs34311866	DGKQ	-0.255305
Liver	rs34311866	DGKQ	-0.344844
Minor_Salivary_Gland	rs34311866	DGKQ	-0.405807
Esophagus_Muscularis	rs34311866	DGKQ	-0.326449
Esophagus_Mucosa	rs34311866	DGKQ	-0.292762
Heart_Atrial_Appendage	rs34311866	DGKQ	-0.299953
Lung	rs34311866	DGKQ	-0.430836
Nerve_Tibial	rs34311866	DGKQ	-0.376526
Ovary	rs34311866	DGKQ	-0.280102
Pancreas	rs34311866	DGKQ	-0.410894
Pituitary	rs34311866	DGKQ	-0.314229
Prostate	rs34311866	DGKQ	-0.382647
Skin_Not_Sun_Exposed_Suprapubic	rs34311866	DGKQ	-0.173999
Stomach	rs34311866	DGKQ	-0.358391
Skin_Sun_Exposed_Lower_leg	rs34311866	DGKQ	-0.202916
Spleen	rs34311866	DGKQ	-0.627139
Whole_Blood	rs34311866	DGKQ	-0.396573
Thyroid	rs34311866	DGKQ	-0.432742
Adipose_Subcutaneous	rs35541465	DGKQ	-0.353844
Artery_Coronary	rs35541465	DGKQ	-0.282496
Artery_Tibial	rs35541465	DGKQ	-0.247346
Artery_Aorta	rs35541465	DGKQ	-0.311953
Adipose_Visceral_Omentum	rs35541465	DGKQ	-0.317198
Cells_Cultured_fibroblasts	rs35541465	DGKQ	-0.161887
Cells_EBV-transformed_lymphocytes	rs35541465	DGKQ	-0.435587
Breast_Mammary_Tissue	rs35541465	DGKQ	-0.268036
Esophagus_Gastroesophageal_Junction	rs35541465	DGKQ	-0.316455
Colon_Sigmoid	rs35541465	DGKQ	-0.217423
Heart_Left_Ventricle	rs35541465	DGKQ	-0.16688
Esophagus_Muscularis	rs35541465	DGKQ	-0.208588
Esophagus_Mucosa	rs35541465	DGKQ	-0.197632
Heart_Atrial_Appendage	rs35541465	DGKQ	-0.217332
Lung	rs35541465	DGKQ	-0.406275
Nerve_Tibial	rs35541465	DGKQ	-0.256577
Pancreas	rs35541465	DGKQ	-0.240389
Prostate	rs35541465	DGKQ	-0.311716
Skin_Not_Sun_Exposed_Suprapubic	rs35541465	DGKQ	-0.139064
Stomach	rs35541465	DGKQ	-0.261245
Skin_Sun_Exposed_Lower_leg	rs35541465	DGKQ	-0.143116
Spleen	rs35541465	DGKQ	-0.473558
Whole_Blood	rs35541465	DGKQ	-0.369558
Thyroid	rs35541465	DGKQ	-0.355554
Testis	rs35541465	DGKQ	-0.22362
Adipose_Subcutaneous	rs6599388	DGKQ	-0.367763
Artery_Coronary	rs6599388	DGKQ	-0.282853
Adrenal_Gland	rs6599388	DGKQ	-0.217717
Artery_Tibial	rs6599388	DGKQ	-0.237669
Artery_Aorta	rs6599388	DGKQ	-0.324158
Adipose_Visceral_Omentum	rs6599388	DGKQ	-0.37124
Cells_Cultured_fibroblasts	rs6599388	DGKQ	-0.199857
Cells_EBV-transformed_lymphocytes	rs6599388	DGKQ	-0.526643
Breast_Mammary_Tissue	rs6599388	DGKQ	-0.288321
Esophagus_Gastroesophageal_Junction	rs6599388	DGKQ	-0.264628
Colon_Sigmoid	rs6599388	DGKQ	-0.229417
Heart_Left_Ventricle	rs6599388	DGKQ	-0.206976
Esophagus_Muscularis	rs6599388	DGKQ	-0.209115
Esophagus_Mucosa	rs6599388	DGKQ	-0.256962
Heart_Atrial_Appendage	rs6599388	DGKQ	-0.249264
Lung	rs6599388	DGKQ	-0.425162
Nerve_Tibial	rs6599388	DGKQ	-0.274927
Pancreas	rs6599388	DGKQ	-0.293017
Prostate	rs6599388	DGKQ	-0.290315
Skin_Not_Sun_Exposed_Suprapubic	rs6599388	DGKQ	-0.151744
Stomach	rs6599388	DGKQ	-0.297378
Skin_Sun_Exposed_Lower_leg	rs6599388	DGKQ	-0.174123
Spleen	rs6599388	DGKQ	-0.511077
Whole_Blood	rs6599388	DGKQ	-0.445079
Thyroid	rs6599388	DGKQ	-0.373003
Testis	rs6599388	DGKQ	-0.241076
Brain_Cerebellum	rs11248060	DGKQ	-0.379064
Minor_Salivary_Gland	rs11248060	DGKQ	-0.560777
Ovary	rs11248060	DGKQ	-0.403595
Pituitary	rs11248060	DGKQ	-0.473252
Thyroid	rs11248060	DGKQ	-0.492615
Minor_Salivary_Gland	rs1564282	DGKQ	-0.616247
Minor_Salivary_Gland	rs11248051	DGKQ	-0.581979
Pituitary	rs11248051	DGKQ	-0.369292
Adipose_Subcutaneous	rs34311866	IDUA	-0.178781
Artery_Tibial	rs34311866	IDUA	-0.155628
Artery_Aorta	rs34311866	IDUA	-0.210249
Adipose_Visceral_Omentum	rs34311866	IDUA	-0.204541
Esophagus_Gastroesophageal_Junction	rs34311866	IDUA	-0.20081
Colon_Sigmoid	rs34311866	IDUA	-0.203008
Heart_Left_Ventricle	rs34311866	IDUA	-0.180188
Esophagus_Muscularis	rs34311866	IDUA	-0.144158
Colon_Transverse	rs34311866	IDUA	-0.222999
Muscle_Skeletal	rs34311866	IDUA	-0.198547
Lung	rs34311866	IDUA	-0.237758
Nerve_Tibial	rs34311866	IDUA	-0.169369
Pancreas	rs34311866	IDUA	-0.25621
Thyroid	rs34311866	IDUA	-0.165044
Adipose_Subcutaneous	rs35541465	IDUA	-0.192543
Artery_Coronary	rs35541465	IDUA	-0.338365
Artery_Tibial	rs35541465	IDUA	-0.18518
Artery_Aorta	rs35541465	IDUA	-0.266202
Adipose_Visceral_Omentum	rs35541465	IDUA	-0.249008
Cells_Cultured_fibroblasts	rs35541465	IDUA	-0.138938
Breast_Mammary_Tissue	rs35541465	IDUA	-0.182935
Esophagus_Gastroesophageal_Junction	rs35541465	IDUA	-0.195631
Colon_Sigmoid	rs35541465	IDUA	-0.220944
Heart_Left_Ventricle	rs35541465	IDUA	-0.175049
Esophagus_Muscularis	rs35541465	IDUA	-0.183634
Colon_Transverse	rs35541465	IDUA	-0.213328
Esophagus_Mucosa	rs35541465	IDUA	-0.128134
Heart_Atrial_Appendage	rs35541465	IDUA	-0.186848
Muscle_Skeletal	rs35541465	IDUA	-0.199754
Lung	rs35541465	IDUA	-0.226288
Nerve_Tibial	rs35541465	IDUA	-0.196459
Pancreas	rs35541465	IDUA	-0.266644
Skin_Not_Sun_Exposed_Suprapubic	rs35541465	IDUA	-0.164963
Stomach	rs35541465	IDUA	-0.194903
Skin_Sun_Exposed_Lower_leg	rs35541465	IDUA	-0.111111
Uterus	rs35541465	IDUA	-0.5021
Spleen	rs35541465	IDUA	-0.229047
Whole_Blood	rs35541465	IDUA	-0.102103
Thyroid	rs35541465	IDUA	-0.185591
Testis	rs35541465	IDUA	-0.177407
Adipose_Subcutaneous	rs6599388	IDUA	-0.197465
Artery_Coronary	rs6599388	IDUA	-0.335621
Artery_Tibial	rs6599388	IDUA	-0.190466
Artery_Aorta	rs6599388	IDUA	-0.318315
Adipose_Visceral_Omentum	rs6599388	IDUA	-0.265758
Cells_Cultured_fibroblasts	rs6599388	IDUA	-0.138293
Breast_Mammary_Tissue	rs6599388	IDUA	-0.187228
Esophagus_Gastroesophageal_Junction	rs6599388	IDUA	-0.208729
Colon_Sigmoid	rs6599388	IDUA	-0.23605
Heart_Left_Ventricle	rs6599388	IDUA	-0.219271
Esophagus_Muscularis	rs6599388	IDUA	-0.225992
Colon_Transverse	rs6599388	IDUA	-0.218251
Esophagus_Mucosa	rs6599388	IDUA	-0.105516
Heart_Atrial_Appendage	rs6599388	IDUA	-0.216776
Muscle_Skeletal	rs6599388	IDUA	-0.216123
Lung	rs6599388	IDUA	-0.25581
Nerve_Tibial	rs6599388	IDUA	-0.210686
Pancreas	rs6599388	IDUA	-0.283474
Skin_Not_Sun_Exposed_Suprapubic	rs6599388	IDUA	-0.190279
Stomach	rs6599388	IDUA	-0.16735
Skin_Sun_Exposed_Lower_leg	rs6599388	IDUA	-0.119754
Uterus	rs6599388	IDUA	-0.497893
Spleen	rs6599388	IDUA	-0.256467
Whole_Blood	rs6599388	IDUA	-0.112747
Thyroid	rs6599388	IDUA	-0.177911
Testis	rs6599388	IDUA	-0.162396
Thyroid	rs11248060	IDUA	-0.194008
Stomach	rs34311866	RP11-1055B8.9	-0.365598
Heart_Left_Ventricle	rs55818311	GRIK3	0.249664
Brain_Substantia_nigra	rs55818311	RAI14	-0.262898
Small_Intestine_Terminal_Ileum	rs2251086	RAI14	-0.309531
Pituitary	rs55818311	LINC00535	0.242555
Breast_Mammary_Tissue	rs1941184	LINC00535	-0.271242
Brain_Cerebellar_Hemisphere	rs55818311	SPSB3	-0.211118
Adipose_Subcutaneous	rs55818311	LSM7	0.141854
Artery_Tibial	rs55818311	LSM7	0.107855
Artery_Aorta	rs55818311	LSM7	0.146937
Adipose_Visceral_Omentum	rs55818311	LSM7	0.123406
Brain_Frontal_Cortex_BA9	rs55818311	LSM7	0.244948
Esophagus_Gastroesophageal_Junction	rs55818311	LSM7	0.164799
Colon_Sigmoid	rs55818311	LSM7	0.150974
Liver	rs55818311	LSM7	0.235038
Esophagus_Muscularis	rs55818311	LSM7	0.13734
Colon_Transverse	rs55818311	LSM7	0.0958996
Esophagus_Mucosa	rs55818311	LSM7	0.109767
Heart_Atrial_Appendage	rs55818311	LSM7	0.13803
Muscle_Skeletal	rs55818311	LSM7	0.0941128
Lung	rs55818311	LSM7	0.18355
Nerve_Tibial	rs55818311	LSM7	0.166224
Pituitary	rs55818311	LSM7	0.273591
Prostate	rs55818311	LSM7	0.226404
Skin_Not_Sun_Exposed_Suprapubic	rs55818311	LSM7	0.153617
Skin_Sun_Exposed_Lower_leg	rs55818311	LSM7	0.114018
Spleen	rs55818311	LSM7	0.204334
Vagina	rs55818311	LSM7	0.236643
Whole_Blood	rs55818311	LSM7	0.13681
Thyroid	rs55818311	LSM7	0.234187
Adipose_Subcutaneous	rs62120679	LSM7	-0.144829
Brain_Caudate_basal_ganglia	rs62120679	LSM7	-0.204182
Adrenal_Gland	rs62120679	LSM7	-0.232859
Brain_Cerebellum	rs62120679	LSM7	-0.234267
Artery_Tibial	rs62120679	LSM7	-0.100926
Artery_Aorta	rs62120679	LSM7	-0.176832
Brain_Cerebellar_Hemisphere	rs62120679	LSM7	-0.222888
Adipose_Visceral_Omentum	rs62120679	LSM7	-0.148263
Brain_Hippocampus	rs62120679	LSM7	-0.286619
Brain_Hypothalamus	rs62120679	LSM7	-0.314625
Brain_Cortex	rs62120679	LSM7	-0.26152
Brain_Frontal_Cortex_BA9	rs62120679	LSM7	-0.224909
Cells_Cultured_fibroblasts	rs62120679	LSM7	-0.0898103
Esophagus_Gastroesophageal_Junction	rs62120679	LSM7	-0.169101
Colon_Sigmoid	rs62120679	LSM7	-0.152658
Heart_Left_Ventricle	rs62120679	LSM7	-0.156916
Esophagus_Muscularis	rs62120679	LSM7	-0.146121
Esophagus_Mucosa	rs62120679	LSM7	-0.127493
Heart_Atrial_Appendage	rs62120679	LSM7	-0.14143
Muscle_Skeletal	rs62120679	LSM7	-0.0977319
Lung	rs62120679	LSM7	-0.201623
Nerve_Tibial	rs62120679	LSM7	-0.186364
Pancreas	rs62120679	LSM7	-0.197996
Pituitary	rs62120679	LSM7	-0.2129
Prostate	rs62120679	LSM7	-0.19566
Skin_Not_Sun_Exposed_Suprapubic	rs62120679	LSM7	-0.166073
Skin_Sun_Exposed_Lower_leg	rs62120679	LSM7	-0.120895
Spleen	rs62120679	LSM7	-0.297424
Whole_Blood	rs62120679	LSM7	-0.148999
Thyroid	rs62120679	LSM7	-0.287052
Esophagus_Muscularis	rs55818311	SPPL2B	-0.0851901
Pancreas	rs55818311	SPPL2B	-0.247414
Thyroid	rs55818311	SPPL2B	-0.0823345
Artery_Tibial	rs62120679	SPPL2B	0.131948
Adipose_Visceral_Omentum	rs62120679	SPPL2B	0.158617
Cells_Cultured_fibroblasts	rs62120679	SPPL2B	0.130236
Nerve_Tibial	rs62120679	SPPL2B	0.0872023
Pancreas	rs62120679	SPPL2B	0.316352
Skin_Not_Sun_Exposed_Suprapubic	rs62120679	SPPL2B	0.132041
Skin_Sun_Exposed_Lower_leg	rs62120679	SPPL2B	0.152417
Thyroid	rs62120679	SPPL2B	0.0809669
Brain_Frontal_Cortex_BA9	rs62120679	TAS1R1	0.403571
Muscle_Skeletal	rs62120679	ARMC9	-0.156697
Breast_Mammary_Tissue	rs62120679	C9orf3	-0.161975
Brain_Spinal_cord_cervical_c-1	rs62120679	PTGDS	0.311294
Minor_Salivary_Gland	rs62120679	C11orf84	0.312949
Esophagus_Muscularis	rs62120679	DYX1C1	0.210437
Colon_Sigmoid	rs62120679	TMPRSS9	-0.280983
Brain_Putamen_basal_ganglia	rs62120679	ZNF177	0.469813
Vagina	rs62120679	MRI1	0.509796
Esophagus_Muscularis	rs62120679	LMTK3	-0.221152
Colon_Transverse	rs62120679	NOL4L	-0.118274
Small_Intestine_Terminal_Ileum	rs4784227	EDEM3	-0.23189
Colon_Transverse	rs4784227	NBEAL1	0.0996991
Uterus	rs4784227	ADCY5	0.391736
Heart_Left_Ventricle	rs9912362	ADCY5	-0.110343
Testis	rs4784227	PGM5	0.286544
Brain_Caudate_basal_ganglia	rs4784227	PHYHIPL	-0.21508
Brain_Anterior_cingulate_cortex_BA24	rs4784227	ARNT2	-0.278609
Brain_Anterior_cingulate_cortex_BA24	rs4784227	DNAJA2	0.228013
Thyroid	rs4784227	SLC9A5	0.164759
Cells_EBV-transformed_lymphocytes	rs3104783	TSGA10	-0.387217
Brain_Cerebellum	rs55961674	TSGA10	-0.531932
Kidney_Cortex	rs3104783	PDSS2	-0.241817
Prostate	rs3104783	KLF12	0.191985
Ovary	rs4653767	KLF12	-0.338076
Brain_Cortex	rs3104783	TRPM1	0.501533
Adrenal_Gland	rs3104783	MYLK3	0.2887
Testis	rs3104783	PITPNC1	-0.189453
Brain_Cerebellum	rs3104783	ANGPT4	-0.352062
Spleen	rs10877840	KIAA1211	0.23314
Nerve_Tibial	rs10877840	MAPK8	0.147084
Brain_Substantia_nigra	rs10877840	TEAD1	-0.246482
Skin_Not_Sun_Exposed_Suprapubic	rs8005172	TEAD1	0.104851
Skin_Sun_Exposed_Lower_leg	rs10877840	ERP27	-0.240813
Brain_Nucleus_accumbens_basal_ganglia	rs10877840	RECQL	-0.19534
Brain_Hippocampus	rs10877840	SLC2A13	0.254583
Breast_Mammary_Tissue	rs10877840	PPTC7	-0.165639
Prostate	rs6476434	GNG12-AS1	-0.376592
Testis	rs6476434	RP11-384P7.7	-0.358152
Brain_Nucleus_accumbens_basal_ganglia	rs6476434	PRSS3	-0.493222
Brain_Cortex	rs6476434	PRSS3	-0.482938
Brain_Frontal_Cortex_BA9	rs6476434	PRSS3	-0.285661
Cells_Cultured_fibroblasts	rs6476434	PRSS3	-0.186971
Cells_Cultured_fibroblasts	rs6476434	UBE2R2	0.0934331
Cells_Cultured_fibroblasts	rs6476434	UBAP1	-0.143265
Esophagus_Muscularis	rs6476434	KIF24	-0.30925
Testis	rs6476434	KIF24	-0.137418
Adrenal_Gland	rs6476434	KCNMA1	-0.296241
Testis	rs6476434	NUP98	-0.113349
Heart_Atrial_Appendage	rs9261484	NUP98	0.127303
Thyroid	rs6476434	CKAP5	0.13988
Brain_Nucleus_accumbens_basal_ganglia	rs6476434	MIPEP	-0.354247
Artery_Aorta	rs6476434	MKRN3	-0.256673
Kidney_Cortex	rs6476434	SAFB2	-0.416587
Lung	rs687432	OXCT1	0.117556
Esophagus_Muscularis	rs687432	ANKIB1	0.095176
Brain_Cerebellar_Hemisphere	rs687432	C10orf90	-0.270334
Adipose_Subcutaneous	rs687432	MED19	0.199744
Artery_Tibial	rs687432	MED19	0.150407
Heart_Left_Ventricle	rs687432	MED19	0.21921
Esophagus_Muscularis	rs687432	MED19	0.223324
Colon_Transverse	rs687432	MED19	0.231063
Esophagus_Mucosa	rs687432	MED19	0.383157
Heart_Atrial_Appendage	rs687432	MED19	0.312511
Muscle_Skeletal	rs687432	MED19	0.193908
Lung	rs687432	MED19	0.139473
Skin_Not_Sun_Exposed_Suprapubic	rs687432	MED19	0.198707
Skin_Sun_Exposed_Lower_leg	rs687432	MED19	0.22693
Thyroid	rs687432	MED19	0.235901
Testis	rs687432	MED19	-0.207566
Liver	rs687432	RP1-122P22.2	-0.407845
Heart_Left_Ventricle	rs199533	CPNE4	-0.203218
Heart_Left_Ventricle	rs8070723	CPNE4	-0.188609
Heart_Left_Ventricle	rs183211	CPNE4	-0.179634
Heart_Left_Ventricle	rs17577094	CPNE4	-0.198917
Heart_Left_Ventricle	rs62053943	CPNE4	-0.202634
Heart_Left_Ventricle	rs17649553	CPNE4	-0.198917
Heart_Left_Ventricle	rs199453	CPNE4	-0.179634
Heart_Left_Ventricle	rs12185268	CPNE4	-0.198917
Heart_Left_Ventricle	rs2942168	CPNE4	-0.198917
Heart_Left_Ventricle	rs199515	CPNE4	0.193357
Heart_Left_Ventricle	rs415430	CPNE4	0.183314
Thyroid	rs199533	GMDS	0.148092
Thyroid	rs8070723	GMDS	0.141762
Thyroid	rs17577094	GMDS	0.15319
Thyroid	rs17649553	GMDS	0.150756
Kidney_Cortex	rs1941685	GMDS	0.690277
Thyroid	rs12185268	GMDS	0.150756
Thyroid	rs2942168	GMDS	0.15319
Brain_Substantia_nigra	rs11578699	GMDS	0.450366
Liver	rs199533	SPAG1	-0.376019
Liver	rs199533	LIPC	0.277596
Cells_Cultured_fibroblasts	rs199533	NMT1	-0.144569
Cells_Cultured_fibroblasts	rs8070723	NMT1	-0.132663
Thyroid	rs8070723	NMT1	-0.126663
Cells_Cultured_fibroblasts	rs183211	NMT1	-0.121601
Cells_Cultured_fibroblasts	rs199498	NMT1	-0.137763
Cells_Cultured_fibroblasts	rs365825	NMT1	-0.121747
Cells_Cultured_fibroblasts	rs17577094	NMT1	-0.135845
Thyroid	rs17577094	NMT1	-0.134799
Cells_Cultured_fibroblasts	rs62053943	NMT1	-0.141305
Thyroid	rs62053943	NMT1	-0.157372
Cells_Cultured_fibroblasts	rs17649553	NMT1	-0.135548
Thyroid	rs17649553	NMT1	-0.137389
Cells_Cultured_fibroblasts	rs199453	NMT1	-0.121601
Cells_Cultured_fibroblasts	rs11012	NMT1	-0.133406
Cells_Cultured_fibroblasts	rs113434679	NMT1	-0.142161
Cells_Cultured_fibroblasts	rs12185268	NMT1	-0.135548
Thyroid	rs12185268	NMT1	-0.137389
Cells_Cultured_fibroblasts	rs2942168	NMT1	-0.135844
Thyroid	rs2942168	NMT1	-0.134799
Cells_Cultured_fibroblasts	rs393152	NMT1	-0.121747
Brain_Cerebellar_Hemisphere	rs199515	NMT1	0.289573
Cells_Cultured_fibroblasts	rs199515	NMT1	0.12666
Brain_Cerebellar_Hemisphere	rs415430	NMT1	0.273129
Cells_Cultured_fibroblasts	rs415430	NMT1	0.130735
Adipose_Subcutaneous	rs199533	DCAKD	0.175748
Adipose_Subcutaneous	rs183211	DCAKD	0.188834
Adipose_Subcutaneous	rs199498	DCAKD	0.184184
Artery_Tibial	rs199498	DCAKD	0.197752
Adipose_Subcutaneous	rs365825	DCAKD	0.153272
Artery_Tibial	rs17577094	DCAKD	0.193539
Artery_Tibial	rs17649553	DCAKD	0.190848
Adipose_Subcutaneous	rs199453	DCAKD	0.188834
Artery_Tibial	rs12185268	DCAKD	0.190848
Artery_Tibial	rs2942168	DCAKD	0.193539
Adipose_Subcutaneous	rs393152	DCAKD	0.153272
Brain_Cerebellum	rs199533	CTD-2020K17.1	-0.509065
Brain_Cerebellar_Hemisphere	rs199533	CTD-2020K17.1	-0.411133
Brain_Cerebellum	rs8070723	CTD-2020K17.1	-0.502253
Brain_Cerebellar_Hemisphere	rs8070723	CTD-2020K17.1	-0.390788
Brain_Cerebellum	rs183211	CTD-2020K17.1	-0.398741
Brain_Cerebellum	rs199498	CTD-2020K17.1	-0.441308
Brain_Cerebellum	rs365825	CTD-2020K17.1	-0.499011
Brain_Cerebellar_Hemisphere	rs365825	CTD-2020K17.1	-0.401076
Brain_Cerebellum	rs17577094	CTD-2020K17.1	-0.547792
Brain_Cerebellar_Hemisphere	rs17577094	CTD-2020K17.1	-0.437173
Brain_Cerebellar_Hemisphere	rs7225002	CTD-2020K17.1	-0.34833
Brain_Cerebellum	rs62053943	CTD-2020K17.1	-0.43289
Brain_Cerebellum	rs17649553	CTD-2020K17.1	-0.547792
Brain_Cerebellar_Hemisphere	rs17649553	CTD-2020K17.1	-0.437173
Brain_Cerebellum	rs199453	CTD-2020K17.1	-0.398741
Brain_Cerebellum	rs11012	CTD-2020K17.1	-0.421902
Brain_Cerebellum	rs113434679	CTD-2020K17.1	-0.571661
Brain_Cerebellar_Hemisphere	rs113434679	CTD-2020K17.1	-0.430101
Brain_Cerebellum	rs12185268	CTD-2020K17.1	-0.547792
Brain_Cerebellar_Hemisphere	rs12185268	CTD-2020K17.1	-0.437173
Brain_Cerebellum	rs7221167	CTD-2020K17.1	-0.389338
Brain_Cerebellum	rs2942168	CTD-2020K17.1	-0.547792
Brain_Cerebellar_Hemisphere	rs2942168	CTD-2020K17.1	-0.437173
Brain_Cerebellum	rs393152	CTD-2020K17.1	-0.499011
Brain_Cerebellar_Hemisphere	rs393152	CTD-2020K17.1	-0.401076
Brain_Cerebellum	rs199515	CTD-2020K17.1	0.500267
Brain_Cerebellar_Hemisphere	rs199515	CTD-2020K17.1	0.412687
Brain_Cerebellum	rs415430	CTD-2020K17.1	0.500267
Brain_Cerebellar_Hemisphere	rs415430	CTD-2020K17.1	0.40789
Brain_Cerebellum	rs199533	FMNL1	-0.666177
Brain_Cerebellar_Hemisphere	rs199533	FMNL1	-0.64487
Brain_Cerebellum	rs8070723	FMNL1	-0.6753
Brain_Cerebellar_Hemisphere	rs8070723	FMNL1	-0.609837
Brain_Cerebellum	rs183211	FMNL1	-0.557205
Brain_Cerebellar_Hemisphere	rs183211	FMNL1	-0.547361
Brain_Cerebellum	rs199498	FMNL1	-0.553619
Brain_Cerebellar_Hemisphere	rs199498	FMNL1	-0.574483
Brain_Cerebellum	rs365825	FMNL1	-0.667494
Brain_Cerebellar_Hemisphere	rs365825	FMNL1	-0.599043
Brain_Cerebellum	rs17577094	FMNL1	-0.703595
Brain_Cerebellar_Hemisphere	rs17577094	FMNL1	-0.640966
Brain_Cerebellum	rs7225002	FMNL1	-0.510528
Brain_Cerebellar_Hemisphere	rs7225002	FMNL1	-0.454041
Brain_Cerebellum	rs62053943	FMNL1	-0.676115
Brain_Cerebellar_Hemisphere	rs62053943	FMNL1	-0.605549
Brain_Cerebellum	rs17649553	FMNL1	-0.703595
Brain_Cerebellar_Hemisphere	rs17649553	FMNL1	-0.640966
Brain_Cerebellum	rs199453	FMNL1	-0.557205
Brain_Cerebellar_Hemisphere	rs199453	FMNL1	-0.547361
Brain_Cerebellum	rs11012	FMNL1	-0.655381
Brain_Cerebellar_Hemisphere	rs11012	FMNL1	-0.580174
Brain_Cerebellum	rs113434679	FMNL1	-0.643024
Brain_Cerebellar_Hemisphere	rs113434679	FMNL1	-0.637114
Brain_Cerebellum	rs12185268	FMNL1	-0.703595
Brain_Cerebellar_Hemisphere	rs12185268	FMNL1	-0.640966
Brain_Cerebellum	rs7221167	FMNL1	-0.468079
Brain_Cerebellar_Hemisphere	rs7221167	FMNL1	-0.389686
Brain_Cerebellum	rs2942168	FMNL1	-0.703595
Brain_Cerebellar_Hemisphere	rs2942168	FMNL1	-0.640966
Brain_Cerebellum	rs393152	FMNL1	-0.667494
Brain_Cerebellar_Hemisphere	rs393152	FMNL1	-0.599043
Brain_Cerebellum	rs199515	FMNL1	0.622797
Brain_Cerebellar_Hemisphere	rs199515	FMNL1	0.621529
Brain_Cerebellum	rs415430	FMNL1	0.622797
Brain_Cerebellar_Hemisphere	rs415430	FMNL1	0.642726
Brain_Cerebellar_Hemisphere	rs17686238	FMNL1	-0.549515
Brain_Caudate_basal_ganglia	rs199533	ARHGAP27	0.235789
Brain_Nucleus_accumbens_basal_ganglia	rs199533	ARHGAP27	0.426292
Cells_EBV-transformed_lymphocytes	rs199533	ARHGAP27	-0.483728
Esophagus_Mucosa	rs199533	ARHGAP27	-0.160632
Skin_Not_Sun_Exposed_Suprapubic	rs199533	ARHGAP27	0.338737
Skin_Sun_Exposed_Lower_leg	rs199533	ARHGAP27	0.365222
Testis	rs199533	ARHGAP27	-0.312551
Brain_Caudate_basal_ganglia	rs8070723	ARHGAP27	0.216741
Brain_Nucleus_accumbens_basal_ganglia	rs8070723	ARHGAP27	0.406169
Brain_Cortex	rs8070723	ARHGAP27	0.275713
Cells_EBV-transformed_lymphocytes	rs8070723	ARHGAP27	-0.444647
Esophagus_Mucosa	rs8070723	ARHGAP27	-0.151683
Skin_Not_Sun_Exposed_Suprapubic	rs8070723	ARHGAP27	0.369352
Skin_Sun_Exposed_Lower_leg	rs8070723	ARHGAP27	0.398445
Testis	rs8070723	ARHGAP27	-0.317648
Brain_Caudate_basal_ganglia	rs183211	ARHGAP27	0.192437
Brain_Nucleus_accumbens_basal_ganglia	rs183211	ARHGAP27	0.387178
Cells_EBV-transformed_lymphocytes	rs183211	ARHGAP27	-0.364948
Esophagus_Mucosa	rs183211	ARHGAP27	-0.110658
Skin_Not_Sun_Exposed_Suprapubic	rs183211	ARHGAP27	0.268178
Skin_Sun_Exposed_Lower_leg	rs183211	ARHGAP27	0.278727
Testis	rs183211	ARHGAP27	-0.234254
Brain_Nucleus_accumbens_basal_ganglia	rs199498	ARHGAP27	0.341648
Cells_EBV-transformed_lymphocytes	rs199498	ARHGAP27	-0.403705
Esophagus_Mucosa	rs199498	ARHGAP27	-0.116947
Skin_Not_Sun_Exposed_Suprapubic	rs199498	ARHGAP27	0.295745
Skin_Sun_Exposed_Lower_leg	rs199498	ARHGAP27	0.317992
Testis	rs199498	ARHGAP27	-0.238662
Brain_Caudate_basal_ganglia	rs365825	ARHGAP27	0.217223
Brain_Nucleus_accumbens_basal_ganglia	rs365825	ARHGAP27	0.391233
Brain_Cortex	rs365825	ARHGAP27	0.296689
Cells_EBV-transformed_lymphocytes	rs365825	ARHGAP27	-0.362212
Esophagus_Mucosa	rs365825	ARHGAP27	-0.144372
Skin_Not_Sun_Exposed_Suprapubic	rs365825	ARHGAP27	0.329587
Skin_Sun_Exposed_Lower_leg	rs365825	ARHGAP27	0.362704
Testis	rs365825	ARHGAP27	-0.294393
Brain_Caudate_basal_ganglia	rs17577094	ARHGAP27	0.240715
Brain_Nucleus_accumbens_basal_ganglia	rs17577094	ARHGAP27	0.427502
Brain_Cortex	rs17577094	ARHGAP27	0.317929
Cells_EBV-transformed_lymphocytes	rs17577094	ARHGAP27	-0.520948
Esophagus_Mucosa	rs17577094	ARHGAP27	-0.165835
Skin_Not_Sun_Exposed_Suprapubic	rs17577094	ARHGAP27	0.384611
Skin_Sun_Exposed_Lower_leg	rs17577094	ARHGAP27	0.400396
Testis	rs17577094	ARHGAP27	-0.340878
Brain_Caudate_basal_ganglia	rs7225002	ARHGAP27	0.15317
Brain_Nucleus_accumbens_basal_ganglia	rs7225002	ARHGAP27	0.280996
Brain_Cortex	rs7225002	ARHGAP27	0.255193
Cells_Cultured_fibroblasts	rs7225002	ARHGAP27	0.157754
Cells_EBV-transformed_lymphocytes	rs7225002	ARHGAP27	-0.333883
Esophagus_Mucosa	rs7225002	ARHGAP27	-0.132772
Skin_Not_Sun_Exposed_Suprapubic	rs7225002	ARHGAP27	0.213766
Skin_Sun_Exposed_Lower_leg	rs7225002	ARHGAP27	0.243152
Brain_Caudate_basal_ganglia	rs62053943	ARHGAP27	0.234184
Brain_Nucleus_accumbens_basal_ganglia	rs62053943	ARHGAP27	0.419167
Brain_Putamen_basal_ganglia	rs62053943	ARHGAP27	0.182829
Cells_EBV-transformed_lymphocytes	rs62053943	ARHGAP27	-0.464405
Esophagus_Mucosa	rs62053943	ARHGAP27	-0.157844
Skin_Not_Sun_Exposed_Suprapubic	rs62053943	ARHGAP27	0.334274
Skin_Sun_Exposed_Lower_leg	rs62053943	ARHGAP27	0.342164
Testis	rs62053943	ARHGAP27	-0.260165
Brain_Caudate_basal_ganglia	rs17649553	ARHGAP27	0.240715
Brain_Nucleus_accumbens_basal_ganglia	rs17649553	ARHGAP27	0.427502
Brain_Cortex	rs17649553	ARHGAP27	0.317928
Cells_EBV-transformed_lymphocytes	rs17649553	ARHGAP27	-0.520948
Esophagus_Mucosa	rs17649553	ARHGAP27	-0.165835
Skin_Not_Sun_Exposed_Suprapubic	rs17649553	ARHGAP27	0.388141
Skin_Sun_Exposed_Lower_leg	rs17649553	ARHGAP27	0.400227
Testis	rs17649553	ARHGAP27	-0.340878
Brain_Caudate_basal_ganglia	rs199453	ARHGAP27	0.192437
Brain_Nucleus_accumbens_basal_ganglia	rs199453	ARHGAP27	0.387178
Cells_EBV-transformed_lymphocytes	rs199453	ARHGAP27	-0.364948
Esophagus_Mucosa	rs199453	ARHGAP27	-0.110658
Skin_Not_Sun_Exposed_Suprapubic	rs199453	ARHGAP27	0.268178
Skin_Sun_Exposed_Lower_leg	rs199453	ARHGAP27	0.278727
Testis	rs199453	ARHGAP27	-0.234254
Brain_Caudate_basal_ganglia	rs11012	ARHGAP27	0.219846
Brain_Cerebellum	rs11012	ARHGAP27	0.559268
Artery_Aorta	rs11012	ARHGAP27	0.149753
Brain_Nucleus_accumbens_basal_ganglia	rs11012	ARHGAP27	0.403877
Brain_Cerebellar_Hemisphere	rs11012	ARHGAP27	0.557224
Adipose_Visceral_Omentum	rs11012	ARHGAP27	-0.174544
Brain_Cortex	rs11012	ARHGAP27	0.35952
Cells_EBV-transformed_lymphocytes	rs11012	ARHGAP27	-0.553735
Esophagus_Mucosa	rs11012	ARHGAP27	-0.13102
Skin_Not_Sun_Exposed_Suprapubic	rs11012	ARHGAP27	0.457673
Skin_Sun_Exposed_Lower_leg	rs11012	ARHGAP27	0.485967
Testis	rs11012	ARHGAP27	-0.326709
Brain_Cerebellum	rs9912362	ARHGAP27	0.477791
Cells_Cultured_fibroblasts	rs9912362	ARHGAP27	0.149739
Esophagus_Mucosa	rs9912362	ARHGAP27	-0.0759186
Brain_Caudate_basal_ganglia	rs113434679	ARHGAP27	0.202492
Brain_Nucleus_accumbens_basal_ganglia	rs113434679	ARHGAP27	0.401184
Cells_EBV-transformed_lymphocytes	rs113434679	ARHGAP27	-0.459077
Esophagus_Mucosa	rs113434679	ARHGAP27	-0.167773
Skin_Not_Sun_Exposed_Suprapubic	rs113434679	ARHGAP27	0.349595
Skin_Sun_Exposed_Lower_leg	rs113434679	ARHGAP27	0.357846
Testis	rs113434679	ARHGAP27	-0.303669
Brain_Caudate_basal_ganglia	rs12185268	ARHGAP27	0.240715
Brain_Nucleus_accumbens_basal_ganglia	rs12185268	ARHGAP27	0.427502
Brain_Cortex	rs12185268	ARHGAP27	0.317928
Cells_EBV-transformed_lymphocytes	rs12185268	ARHGAP27	-0.520948
Esophagus_Mucosa	rs12185268	ARHGAP27	-0.165835
Skin_Not_Sun_Exposed_Suprapubic	rs12185268	ARHGAP27	0.388141
Skin_Sun_Exposed_Lower_leg	rs12185268	ARHGAP27	0.400227
Testis	rs12185268	ARHGAP27	-0.340878
Brain_Caudate_basal_ganglia	rs7221167	ARHGAP27	0.176024
Brain_Nucleus_accumbens_basal_ganglia	rs7221167	ARHGAP27	0.279358
Cells_EBV-transformed_lymphocytes	rs7221167	ARHGAP27	-0.271329
Esophagus_Mucosa	rs7221167	ARHGAP27	-0.113863
Skin_Not_Sun_Exposed_Suprapubic	rs7221167	ARHGAP27	0.180119
Skin_Sun_Exposed_Lower_leg	rs7221167	ARHGAP27	0.180252
Brain_Caudate_basal_ganglia	rs2942168	ARHGAP27	0.240715
Brain_Nucleus_accumbens_basal_ganglia	rs2942168	ARHGAP27	0.427502
Brain_Cortex	rs2942168	ARHGAP27	0.317928
Cells_EBV-transformed_lymphocytes	rs2942168	ARHGAP27	-0.520948
Esophagus_Mucosa	rs2942168	ARHGAP27	-0.165835
Skin_Not_Sun_Exposed_Suprapubic	rs2942168	ARHGAP27	0.384611
Skin_Sun_Exposed_Lower_leg	rs2942168	ARHGAP27	0.400396
Testis	rs2942168	ARHGAP27	-0.340878
Brain_Caudate_basal_ganglia	rs393152	ARHGAP27	0.217223
Brain_Nucleus_accumbens_basal_ganglia	rs393152	ARHGAP27	0.391233
Brain_Cortex	rs393152	ARHGAP27	0.296689
Cells_EBV-transformed_lymphocytes	rs393152	ARHGAP27	-0.362212
Esophagus_Mucosa	rs393152	ARHGAP27	-0.144372
Skin_Not_Sun_Exposed_Suprapubic	rs393152	ARHGAP27	0.329587
Skin_Sun_Exposed_Lower_leg	rs393152	ARHGAP27	0.362704
Testis	rs393152	ARHGAP27	-0.294393
Brain_Caudate_basal_ganglia	rs199515	ARHGAP27	-0.218376
Brain_Nucleus_accumbens_basal_ganglia	rs199515	ARHGAP27	-0.375225
Cells_EBV-transformed_lymphocytes	rs199515	ARHGAP27	0.383016
Esophagus_Mucosa	rs199515	ARHGAP27	0.140999
Skin_Not_Sun_Exposed_Suprapubic	rs199515	ARHGAP27	-0.312146
Skin_Sun_Exposed_Lower_leg	rs199515	ARHGAP27	-0.326268
Testis	rs199515	ARHGAP27	0.297821
Brain_Caudate_basal_ganglia	rs415430	ARHGAP27	-0.224699
Brain_Nucleus_accumbens_basal_ganglia	rs415430	ARHGAP27	-0.384861
Cells_EBV-transformed_lymphocytes	rs415430	ARHGAP27	0.422529
Esophagus_Mucosa	rs415430	ARHGAP27	0.143824
Skin_Not_Sun_Exposed_Suprapubic	rs415430	ARHGAP27	-0.313721
Skin_Sun_Exposed_Lower_leg	rs415430	ARHGAP27	-0.327449
Testis	rs415430	ARHGAP27	0.297821
Brain_Nucleus_accumbens_basal_ganglia	rs17686238	ARHGAP27	0.430414
Brain_Anterior_cingulate_cortex_BA24	rs199533	PLEKHM1	0.359219
Adipose_Subcutaneous	rs199533	PLEKHM1	0.155343
Brain_Caudate_basal_ganglia	rs199533	PLEKHM1	0.282905
Adrenal_Gland	rs199533	PLEKHM1	0.401422
Brain_Cerebellum	rs199533	PLEKHM1	-1.01374
Brain_Nucleus_accumbens_basal_ganglia	rs199533	PLEKHM1	0.445784
Brain_Cerebellar_Hemisphere	rs199533	PLEKHM1	-0.838902
Adipose_Visceral_Omentum	rs199533	PLEKHM1	0.166778
Brain_Cortex	rs199533	PLEKHM1	0.42907
Brain_Frontal_Cortex_BA9	rs199533	PLEKHM1	0.301786
Brain_Putamen_basal_ganglia	rs199533	PLEKHM1	0.288428
Cells_Cultured_fibroblasts	rs199533	PLEKHM1	0.100481
Breast_Mammary_Tissue	rs199533	PLEKHM1	0.160346
Esophagus_Muscularis	rs199533	PLEKHM1	0.144618
Esophagus_Mucosa	rs199533	PLEKHM1	-0.293293
Muscle_Skeletal	rs199533	PLEKHM1	0.287896
Lung	rs199533	PLEKHM1	0.146965
Whole_Blood	rs199533	PLEKHM1	-0.0699463
Testis	rs199533	PLEKHM1	-0.362176
Brain_Anterior_cingulate_cortex_BA24	rs8070723	PLEKHM1	0.382225
Adipose_Subcutaneous	rs8070723	PLEKHM1	0.169567
Brain_Amygdala	rs8070723	PLEKHM1	0.324867
Brain_Caudate_basal_ganglia	rs8070723	PLEKHM1	0.285832
Adrenal_Gland	rs8070723	PLEKHM1	0.396986
Brain_Cerebellum	rs8070723	PLEKHM1	-0.938546
Brain_Nucleus_accumbens_basal_ganglia	rs8070723	PLEKHM1	0.393591
Brain_Cerebellar_Hemisphere	rs8070723	PLEKHM1	-0.79367
Brain_Cortex	rs8070723	PLEKHM1	0.400097
Brain_Frontal_Cortex_BA9	rs8070723	PLEKHM1	0.299902
Brain_Putamen_basal_ganglia	rs8070723	PLEKHM1	0.307477
Cells_Cultured_fibroblasts	rs8070723	PLEKHM1	0.116142
Breast_Mammary_Tissue	rs8070723	PLEKHM1	0.181408
Esophagus_Muscularis	rs8070723	PLEKHM1	0.143544
Esophagus_Mucosa	rs8070723	PLEKHM1	-0.297902
Muscle_Skeletal	rs8070723	PLEKHM1	0.286838
Lung	rs8070723	PLEKHM1	0.168919
Whole_Blood	rs8070723	PLEKHM1	-0.0693742
Testis	rs8070723	PLEKHM1	-0.319265
Brain_Anterior_cingulate_cortex_BA24	rs183211	PLEKHM1	0.358783
Adipose_Subcutaneous	rs183211	PLEKHM1	0.121164
Adrenal_Gland	rs183211	PLEKHM1	0.361673
Brain_Cerebellum	rs183211	PLEKHM1	-0.886091
Brain_Nucleus_accumbens_basal_ganglia	rs183211	PLEKHM1	0.356132
Brain_Cerebellar_Hemisphere	rs183211	PLEKHM1	-0.696026
Brain_Cortex	rs183211	PLEKHM1	0.350779
Brain_Putamen_basal_ganglia	rs183211	PLEKHM1	0.249011
Cells_Cultured_fibroblasts	rs183211	PLEKHM1	0.0887791
Breast_Mammary_Tissue	rs183211	PLEKHM1	0.136715
Esophagus_Muscularis	rs183211	PLEKHM1	0.106566
Esophagus_Mucosa	rs183211	PLEKHM1	-0.207531
Muscle_Skeletal	rs183211	PLEKHM1	0.199396
Lung	rs183211	PLEKHM1	0.132218
Testis	rs183211	PLEKHM1	-0.27017
Brain_Anterior_cingulate_cortex_BA24	rs199498	PLEKHM1	0.404308
Adipose_Subcutaneous	rs199498	PLEKHM1	0.17819
Brain_Caudate_basal_ganglia	rs199498	PLEKHM1	0.296091
Adrenal_Gland	rs199498	PLEKHM1	0.316224
Brain_Cerebellum	rs199498	PLEKHM1	-0.892614
Brain_Nucleus_accumbens_basal_ganglia	rs199498	PLEKHM1	0.406612
Brain_Cerebellar_Hemisphere	rs199498	PLEKHM1	-0.738672
Brain_Cortex	rs199498	PLEKHM1	0.350345
Brain_Frontal_Cortex_BA9	rs199498	PLEKHM1	0.281066
Brain_Putamen_basal_ganglia	rs199498	PLEKHM1	0.290404
Cells_Cultured_fibroblasts	rs199498	PLEKHM1	0.106461
Esophagus_Muscularis	rs199498	PLEKHM1	0.139663
Esophagus_Mucosa	rs199498	PLEKHM1	-0.233283
Muscle_Skeletal	rs199498	PLEKHM1	0.236028
Lung	rs199498	PLEKHM1	0.151969
Testis	rs199498	PLEKHM1	-0.30239
Brain_Anterior_cingulate_cortex_BA24	rs365825	PLEKHM1	0.357164
Adipose_Subcutaneous	rs365825	PLEKHM1	0.141176
Brain_Amygdala	rs365825	PLEKHM1	0.331116
Brain_Caudate_basal_ganglia	rs365825	PLEKHM1	0.28725
Adrenal_Gland	rs365825	PLEKHM1	0.366085
Brain_Cerebellum	rs365825	PLEKHM1	-0.939103
Brain_Nucleus_accumbens_basal_ganglia	rs365825	PLEKHM1	0.386621
Brain_Cerebellar_Hemisphere	rs365825	PLEKHM1	-0.780628
Brain_Cortex	rs365825	PLEKHM1	0.393558
Brain_Frontal_Cortex_BA9	rs365825	PLEKHM1	0.301168
Brain_Putamen_basal_ganglia	rs365825	PLEKHM1	0.312087
Cells_Cultured_fibroblasts	rs365825	PLEKHM1	0.0981982
Esophagus_Muscularis	rs365825	PLEKHM1	0.132663
Esophagus_Mucosa	rs365825	PLEKHM1	-0.272694
Muscle_Skeletal	rs365825	PLEKHM1	0.258237
Lung	rs365825	PLEKHM1	0.148118
Whole_Blood	rs365825	PLEKHM1	-0.0612844
Testis	rs365825	PLEKHM1	-0.298861
Brain_Anterior_cingulate_cortex_BA24	rs17577094	PLEKHM1	0.386642
Adipose_Subcutaneous	rs17577094	PLEKHM1	0.17257
Brain_Amygdala	rs17577094	PLEKHM1	0.337383
Brain_Caudate_basal_ganglia	rs17577094	PLEKHM1	0.313105
Adrenal_Gland	rs17577094	PLEKHM1	0.417316
Brain_Cerebellum	rs17577094	PLEKHM1	-1.0217
Brain_Nucleus_accumbens_basal_ganglia	rs17577094	PLEKHM1	0.409056
Brain_Cerebellar_Hemisphere	rs17577094	PLEKHM1	-0.839202
Adipose_Visceral_Omentum	rs17577094	PLEKHM1	0.173764
Brain_Cortex	rs17577094	PLEKHM1	0.440667
Brain_Frontal_Cortex_BA9	rs17577094	PLEKHM1	0.324298
Brain_Putamen_basal_ganglia	rs17577094	PLEKHM1	0.338848
Cells_Cultured_fibroblasts	rs17577094	PLEKHM1	0.112703
Breast_Mammary_Tissue	rs17577094	PLEKHM1	0.191984
Esophagus_Muscularis	rs17577094	PLEKHM1	0.155702
Esophagus_Mucosa	rs17577094	PLEKHM1	-0.310509
Muscle_Skeletal	rs17577094	PLEKHM1	0.308483
Lung	rs17577094	PLEKHM1	0.183254
Whole_Blood	rs17577094	PLEKHM1	-0.065242
Testis	rs17577094	PLEKHM1	-0.345481
Adipose_Subcutaneous	rs7225002	PLEKHM1	0.122371
Brain_Cerebellum	rs7225002	PLEKHM1	-0.57641
Brain_Nucleus_accumbens_basal_ganglia	rs7225002	PLEKHM1	0.249687
Brain_Cerebellar_Hemisphere	rs7225002	PLEKHM1	-0.555235
Brain_Cortex	rs7225002	PLEKHM1	0.315369
Brain_Frontal_Cortex_BA9	rs7225002	PLEKHM1	0.266775
Brain_Putamen_basal_ganglia	rs7225002	PLEKHM1	0.248677
Breast_Mammary_Tissue	rs7225002	PLEKHM1	0.137977
Esophagus_Muscularis	rs7225002	PLEKHM1	0.11185
Esophagus_Mucosa	rs7225002	PLEKHM1	-0.228672
Muscle_Skeletal	rs7225002	PLEKHM1	0.171925
Lung	rs7225002	PLEKHM1	0.118631
Brain_Anterior_cingulate_cortex_BA24	rs62053943	PLEKHM1	0.338843
Adrenal_Gland	rs62053943	PLEKHM1	0.373402
Brain_Cerebellum	rs62053943	PLEKHM1	-0.954915
Brain_Nucleus_accumbens_basal_ganglia	rs62053943	PLEKHM1	0.341187
Brain_Cerebellar_Hemisphere	rs62053943	PLEKHM1	-0.774746
Brain_Cortex	rs62053943	PLEKHM1	0.408263
Cells_Cultured_fibroblasts	rs62053943	PLEKHM1	0.10316
Esophagus_Muscularis	rs62053943	PLEKHM1	0.139745
Esophagus_Mucosa	rs62053943	PLEKHM1	-0.284788
Muscle_Skeletal	rs62053943	PLEKHM1	0.316393
Whole_Blood	rs62053943	PLEKHM1	-0.0796427
Testis	rs62053943	PLEKHM1	-0.31076
Brain_Anterior_cingulate_cortex_BA24	rs17649553	PLEKHM1	0.386642
Adipose_Subcutaneous	rs17649553	PLEKHM1	0.17257
Brain_Amygdala	rs17649553	PLEKHM1	0.337383
Brain_Caudate_basal_ganglia	rs17649553	PLEKHM1	0.313105
Adrenal_Gland	rs17649553	PLEKHM1	0.417316
Brain_Cerebellum	rs17649553	PLEKHM1	-1.0217
Brain_Nucleus_accumbens_basal_ganglia	rs17649553	PLEKHM1	0.409056
Brain_Cerebellar_Hemisphere	rs17649553	PLEKHM1	-0.839202
Adipose_Visceral_Omentum	rs17649553	PLEKHM1	0.176128
Brain_Cortex	rs17649553	PLEKHM1	0.440667
Brain_Frontal_Cortex_BA9	rs17649553	PLEKHM1	0.324298
Brain_Putamen_basal_ganglia	rs17649553	PLEKHM1	0.338848
Cells_Cultured_fibroblasts	rs17649553	PLEKHM1	0.111655
Breast_Mammary_Tissue	rs17649553	PLEKHM1	0.191984
Esophagus_Muscularis	rs17649553	PLEKHM1	0.155702
Esophagus_Mucosa	rs17649553	PLEKHM1	-0.310509
Muscle_Skeletal	rs17649553	PLEKHM1	0.308483
Lung	rs17649553	PLEKHM1	0.182784
Whole_Blood	rs17649553	PLEKHM1	-0.0656968
Testis	rs17649553	PLEKHM1	-0.345481
Brain_Anterior_cingulate_cortex_BA24	rs199453	PLEKHM1	0.358783
Adipose_Subcutaneous	rs199453	PLEKHM1	0.121164
Adrenal_Gland	rs199453	PLEKHM1	0.361673
Brain_Cerebellum	rs199453	PLEKHM1	-0.88609
Brain_Nucleus_accumbens_basal_ganglia	rs199453	PLEKHM1	0.356132
Brain_Cerebellar_Hemisphere	rs199453	PLEKHM1	-0.696026
Brain_Cortex	rs199453	PLEKHM1	0.350779
Brain_Putamen_basal_ganglia	rs199453	PLEKHM1	0.249011
Cells_Cultured_fibroblasts	rs199453	PLEKHM1	0.0887791
Breast_Mammary_Tissue	rs199453	PLEKHM1	0.136715
Esophagus_Muscularis	rs199453	PLEKHM1	0.106566
Esophagus_Mucosa	rs199453	PLEKHM1	-0.207531
Muscle_Skeletal	rs199453	PLEKHM1	0.199396
Lung	rs199453	PLEKHM1	0.132218
Testis	rs199453	PLEKHM1	-0.27017
Brain_Anterior_cingulate_cortex_BA24	rs11012	PLEKHM1	0.404104
Adipose_Subcutaneous	rs11012	PLEKHM1	0.228312
Brain_Amygdala	rs11012	PLEKHM1	0.408991
Brain_Caudate_basal_ganglia	rs11012	PLEKHM1	0.359925
Adrenal_Gland	rs11012	PLEKHM1	0.414964
Brain_Cerebellum	rs11012	PLEKHM1	-0.822914
Artery_Tibial	rs11012	PLEKHM1	0.117229
Brain_Nucleus_accumbens_basal_ganglia	rs11012	PLEKHM1	0.463777
Brain_Cerebellar_Hemisphere	rs11012	PLEKHM1	-0.685381
Adipose_Visceral_Omentum	rs11012	PLEKHM1	0.207575
Brain_Cortex	rs11012	PLEKHM1	0.468801
Brain_Frontal_Cortex_BA9	rs11012	PLEKHM1	0.377551
Brain_Putamen_basal_ganglia	rs11012	PLEKHM1	0.414588
Cells_Cultured_fibroblasts	rs11012	PLEKHM1	0.156537
Breast_Mammary_Tissue	rs11012	PLEKHM1	0.240402
Heart_Left_Ventricle	rs11012	PLEKHM1	0.187243
Esophagus_Muscularis	rs11012	PLEKHM1	0.185612
Esophagus_Mucosa	rs11012	PLEKHM1	-0.238864
Muscle_Skeletal	rs11012	PLEKHM1	0.335494
Lung	rs11012	PLEKHM1	0.277788
Breast_Mammary_Tissue	rs9912362	PLEKHM1	0.13976
Esophagus_Muscularis	rs9912362	PLEKHM1	0.0908698
Esophagus_Mucosa	rs9912362	PLEKHM1	-0.1282
Muscle_Skeletal	rs9912362	PLEKHM1	0.111196
Brain_Anterior_cingulate_cortex_BA24	rs113434679	PLEKHM1	0.378339
Adipose_Subcutaneous	rs113434679	PLEKHM1	0.149509
Adrenal_Gland	rs113434679	PLEKHM1	0.389253
Brain_Cerebellum	rs113434679	PLEKHM1	-0.987646
Brain_Nucleus_accumbens_basal_ganglia	rs113434679	PLEKHM1	0.345137
Brain_Cerebellar_Hemisphere	rs113434679	PLEKHM1	-0.821968
Adipose_Visceral_Omentum	rs113434679	PLEKHM1	0.161559
Brain_Cortex	rs113434679	PLEKHM1	0.408419
Brain_Putamen_basal_ganglia	rs113434679	PLEKHM1	0.341339
Cells_Cultured_fibroblasts	rs113434679	PLEKHM1	0.108014
Breast_Mammary_Tissue	rs113434679	PLEKHM1	0.201956
Esophagus_Muscularis	rs113434679	PLEKHM1	0.151714
Esophagus_Mucosa	rs113434679	PLEKHM1	-0.305357
Muscle_Skeletal	rs113434679	PLEKHM1	0.266378
Testis	rs113434679	PLEKHM1	-0.325425
Brain_Anterior_cingulate_cortex_BA24	rs12185268	PLEKHM1	0.386642
Adipose_Subcutaneous	rs12185268	PLEKHM1	0.17257
Brain_Amygdala	rs12185268	PLEKHM1	0.337383
Brain_Caudate_basal_ganglia	rs12185268	PLEKHM1	0.313105
Adrenal_Gland	rs12185268	PLEKHM1	0.417316
Brain_Cerebellum	rs12185268	PLEKHM1	-1.0217
Brain_Nucleus_accumbens_basal_ganglia	rs12185268	PLEKHM1	0.409056
Brain_Cerebellar_Hemisphere	rs12185268	PLEKHM1	-0.839202
Adipose_Visceral_Omentum	rs12185268	PLEKHM1	0.176128
Brain_Cortex	rs12185268	PLEKHM1	0.440667
Brain_Frontal_Cortex_BA9	rs12185268	PLEKHM1	0.324298
Brain_Putamen_basal_ganglia	rs12185268	PLEKHM1	0.338848
Cells_Cultured_fibroblasts	rs12185268	PLEKHM1	0.111655
Breast_Mammary_Tissue	rs12185268	PLEKHM1	0.191984
Esophagus_Muscularis	rs12185268	PLEKHM1	0.155702
Esophagus_Mucosa	rs12185268	PLEKHM1	-0.310509
Muscle_Skeletal	rs12185268	PLEKHM1	0.308483
Lung	rs12185268	PLEKHM1	0.182784
Whole_Blood	rs12185268	PLEKHM1	-0.0656968
Testis	rs12185268	PLEKHM1	-0.345481
Brain_Cerebellum	rs7221167	PLEKHM1	-0.535669
Brain_Cerebellar_Hemisphere	rs7221167	PLEKHM1	-0.466393
Brain_Cortex	rs7221167	PLEKHM1	0.287379
Brain_Putamen_basal_ganglia	rs7221167	PLEKHM1	0.269655
Esophagus_Mucosa	rs7221167	PLEKHM1	-0.224323
Muscle_Skeletal	rs7221167	PLEKHM1	0.177047
Brain_Anterior_cingulate_cortex_BA24	rs2942168	PLEKHM1	0.386642
Adipose_Subcutaneous	rs2942168	PLEKHM1	0.17257
Brain_Amygdala	rs2942168	PLEKHM1	0.337383
Brain_Caudate_basal_ganglia	rs2942168	PLEKHM1	0.313105
Adrenal_Gland	rs2942168	PLEKHM1	0.417316
Brain_Cerebellum	rs2942168	PLEKHM1	-1.0217
Brain_Nucleus_accumbens_basal_ganglia	rs2942168	PLEKHM1	0.409056
Brain_Cerebellar_Hemisphere	rs2942168	PLEKHM1	-0.839202
Adipose_Visceral_Omentum	rs2942168	PLEKHM1	0.173764
Brain_Cortex	rs2942168	PLEKHM1	0.440667
Brain_Frontal_Cortex_BA9	rs2942168	PLEKHM1	0.324298
Brain_Putamen_basal_ganglia	rs2942168	PLEKHM1	0.338848
Cells_Cultured_fibroblasts	rs2942168	PLEKHM1	0.112703
Breast_Mammary_Tissue	rs2942168	PLEKHM1	0.191984
Esophagus_Muscularis	rs2942168	PLEKHM1	0.155702
Esophagus_Mucosa	rs2942168	PLEKHM1	-0.310509
Muscle_Skeletal	rs2942168	PLEKHM1	0.308483
Lung	rs2942168	PLEKHM1	0.183254
Whole_Blood	rs2942168	PLEKHM1	-0.065242
Testis	rs2942168	PLEKHM1	-0.345481
Brain_Anterior_cingulate_cortex_BA24	rs393152	PLEKHM1	0.357164
Adipose_Subcutaneous	rs393152	PLEKHM1	0.141176
Brain_Amygdala	rs393152	PLEKHM1	0.331116
Brain_Caudate_basal_ganglia	rs393152	PLEKHM1	0.28725
Adrenal_Gland	rs393152	PLEKHM1	0.366085
Brain_Cerebellum	rs393152	PLEKHM1	-0.939103
Brain_Nucleus_accumbens_basal_ganglia	rs393152	PLEKHM1	0.386621
Brain_Cerebellar_Hemisphere	rs393152	PLEKHM1	-0.780628
Brain_Cortex	rs393152	PLEKHM1	0.393558
Brain_Frontal_Cortex_BA9	rs393152	PLEKHM1	0.301168
Brain_Putamen_basal_ganglia	rs393152	PLEKHM1	0.312087
Cells_Cultured_fibroblasts	rs393152	PLEKHM1	0.0981981
Esophagus_Muscularis	rs393152	PLEKHM1	0.132663
Esophagus_Mucosa	rs393152	PLEKHM1	-0.272694
Muscle_Skeletal	rs393152	PLEKHM1	0.258237
Lung	rs393152	PLEKHM1	0.148118
Whole_Blood	rs393152	PLEKHM1	-0.0612844
Testis	rs393152	PLEKHM1	-0.298861
Brain_Anterior_cingulate_cortex_BA24	rs199515	PLEKHM1	-0.328255
Adipose_Subcutaneous	rs199515	PLEKHM1	-0.149904
Brain_Caudate_basal_ganglia	rs199515	PLEKHM1	-0.287417
Adrenal_Gland	rs199515	PLEKHM1	-0.37276
Brain_Cerebellum	rs199515	PLEKHM1	0.950734
Brain_Nucleus_accumbens_basal_ganglia	rs199515	PLEKHM1	-0.427947
Brain_Cerebellar_Hemisphere	rs199515	PLEKHM1	0.822977
Brain_Cortex	rs199515	PLEKHM1	-0.404645
Brain_Frontal_Cortex_BA9	rs199515	PLEKHM1	-0.271217
Brain_Putamen_basal_ganglia	rs199515	PLEKHM1	-0.277284
Cells_Cultured_fibroblasts	rs199515	PLEKHM1	-0.0993594
Breast_Mammary_Tissue	rs199515	PLEKHM1	-0.166991
Esophagus_Muscularis	rs199515	PLEKHM1	-0.157627
Esophagus_Mucosa	rs199515	PLEKHM1	0.259553
Muscle_Skeletal	rs199515	PLEKHM1	-0.267007
Whole_Blood	rs199515	PLEKHM1	0.0621319
Testis	rs199515	PLEKHM1	0.332707
Brain_Anterior_cingulate_cortex_BA24	rs415430	PLEKHM1	-0.350514
Adipose_Subcutaneous	rs415430	PLEKHM1	-0.149904
Brain_Caudate_basal_ganglia	rs415430	PLEKHM1	-0.290673
Adrenal_Gland	rs415430	PLEKHM1	-0.37276
Brain_Cerebellum	rs415430	PLEKHM1	0.950734
Brain_Nucleus_accumbens_basal_ganglia	rs415430	PLEKHM1	-0.435514
Brain_Cerebellar_Hemisphere	rs415430	PLEKHM1	0.838276
Brain_Cortex	rs415430	PLEKHM1	-0.413116
Brain_Frontal_Cortex_BA9	rs415430	PLEKHM1	-0.286574
Brain_Putamen_basal_ganglia	rs415430	PLEKHM1	-0.277284
Cells_Cultured_fibroblasts	rs415430	PLEKHM1	-0.102089
Breast_Mammary_Tissue	rs415430	PLEKHM1	-0.166991
Esophagus_Muscularis	rs415430	PLEKHM1	-0.157627
Esophagus_Mucosa	rs415430	PLEKHM1	0.267366
Muscle_Skeletal	rs415430	PLEKHM1	-0.267007
Whole_Blood	rs415430	PLEKHM1	0.0627637
Testis	rs415430	PLEKHM1	0.332707
Brain_Nucleus_accumbens_basal_ganglia	rs17686238	PLEKHM1	0.422958
Brain_Cerebellar_Hemisphere	rs17686238	PLEKHM1	-0.658423
Brain_Cortex	rs17686238	PLEKHM1	0.39406
Brain_Anterior_cingulate_cortex_BA24	rs199533	DND1P1	1.17185
Adipose_Subcutaneous	rs199533	DND1P1	1.3328
Artery_Coronary	rs199533	DND1P1	1.31459
Brain_Amygdala	rs199533	DND1P1	1.00155
Brain_Caudate_basal_ganglia	rs199533	DND1P1	1.11618
Adrenal_Gland	rs199533	DND1P1	1.29108
Brain_Cerebellum	rs199533	DND1P1	0.71708
Artery_Tibial	rs199533	DND1P1	1.31516
Artery_Aorta	rs199533	DND1P1	1.24832
Brain_Nucleus_accumbens_basal_ganglia	rs199533	DND1P1	1.14878
Brain_Cerebellar_Hemisphere	rs199533	DND1P1	0.807455
Adipose_Visceral_Omentum	rs199533	DND1P1	1.34031
Brain_Hippocampus	rs199533	DND1P1	1.17747
Brain_Hypothalamus	rs199533	DND1P1	1.11192
Brain_Cortex	rs199533	DND1P1	1.19796
Brain_Frontal_Cortex_BA9	rs199533	DND1P1	1.10055
Brain_Putamen_basal_ganglia	rs199533	DND1P1	1.17117
Brain_Spinal_cord_cervical_c-1	rs199533	DND1P1	1.18147
Brain_Substantia_nigra	rs199533	DND1P1	1.16068
Cells_Cultured_fibroblasts	rs199533	DND1P1	1.26712
Cells_EBV-transformed_lymphocytes	rs199533	DND1P1	1.12962
Breast_Mammary_Tissue	rs199533	DND1P1	1.29777
Esophagus_Gastroesophageal_Junction	rs199533	DND1P1	1.21151
Colon_Sigmoid	rs199533	DND1P1	1.33452
Heart_Left_Ventricle	rs199533	DND1P1	1.23024
Liver	rs199533	DND1P1	1.32647
Esophagus_Muscularis	rs199533	DND1P1	1.23772
Kidney_Cortex	rs199533	DND1P1	1.19684
Colon_Transverse	rs199533	DND1P1	1.27051
Esophagus_Mucosa	rs199533	DND1P1	1.01413
Heart_Atrial_Appendage	rs199533	DND1P1	1.25222
Muscle_Skeletal	rs199533	DND1P1	1.2795
Lung	rs199533	DND1P1	1.34009
Nerve_Tibial	rs199533	DND1P1	1.28618
Ovary	rs199533	DND1P1	1.29084
Pancreas	rs199533	DND1P1	1.21099
Pituitary	rs199533	DND1P1	1.22111
Prostate	rs199533	DND1P1	1.23465
Skin_Not_Sun_Exposed_Suprapubic	rs199533	DND1P1	1.30281
Stomach	rs199533	DND1P1	1.16323
Small_Intestine_Terminal_Ileum	rs199533	DND1P1	1.18107
Skin_Sun_Exposed_Lower_leg	rs199533	DND1P1	1.33518
Uterus	rs199533	DND1P1	1.10298
Spleen	rs199533	DND1P1	1.2718
Vagina	rs199533	DND1P1	1.135
Whole_Blood	rs199533	DND1P1	1.33519
Thyroid	rs199533	DND1P1	1.22593
Testis	rs199533	DND1P1	-0.413665
Brain_Anterior_cingulate_cortex_BA24	rs8070723	DND1P1	1.00404
Adipose_Subcutaneous	rs8070723	DND1P1	1.24425
Artery_Coronary	rs8070723	DND1P1	1.21863
Brain_Amygdala	rs8070723	DND1P1	0.898677
Brain_Caudate_basal_ganglia	rs8070723	DND1P1	0.920561
Adrenal_Gland	rs8070723	DND1P1	1.23774
Brain_Cerebellum	rs8070723	DND1P1	0.667389
Artery_Tibial	rs8070723	DND1P1	1.24464
Artery_Aorta	rs8070723	DND1P1	1.09549
Brain_Nucleus_accumbens_basal_ganglia	rs8070723	DND1P1	0.932429
Brain_Cerebellar_Hemisphere	rs8070723	DND1P1	0.677912
Adipose_Visceral_Omentum	rs8070723	DND1P1	1.27586
Brain_Hippocampus	rs8070723	DND1P1	0.963387
Brain_Hypothalamus	rs8070723	DND1P1	0.956004
Brain_Cortex	rs8070723	DND1P1	1.12036
Brain_Frontal_Cortex_BA9	rs8070723	DND1P1	0.877765
Brain_Putamen_basal_ganglia	rs8070723	DND1P1	1.06773
Brain_Spinal_cord_cervical_c-1	rs8070723	DND1P1	1.07116
Brain_Substantia_nigra	rs8070723	DND1P1	0.852117
Cells_Cultured_fibroblasts	rs8070723	DND1P1	1.13618
Cells_EBV-transformed_lymphocytes	rs8070723	DND1P1	1.06335
Breast_Mammary_Tissue	rs8070723	DND1P1	1.31011
Esophagus_Gastroesophageal_Junction	rs8070723	DND1P1	1.14463
Colon_Sigmoid	rs8070723	DND1P1	1.23601
Heart_Left_Ventricle	rs8070723	DND1P1	1.204
Liver	rs8070723	DND1P1	1.25151
Esophagus_Muscularis	rs8070723	DND1P1	1.15668
Kidney_Cortex	rs8070723	DND1P1	1.12727
Colon_Transverse	rs8070723	DND1P1	1.24125
Esophagus_Mucosa	rs8070723	DND1P1	0.96333
Heart_Atrial_Appendage	rs8070723	DND1P1	1.10681
Muscle_Skeletal	rs8070723	DND1P1	1.19619
Lung	rs8070723	DND1P1	1.17976
Nerve_Tibial	rs8070723	DND1P1	1.11593
Ovary	rs8070723	DND1P1	1.19792
Pancreas	rs8070723	DND1P1	1.07492
Pituitary	rs8070723	DND1P1	1.16986
Prostate	rs8070723	DND1P1	1.1672
Skin_Not_Sun_Exposed_Suprapubic	rs8070723	DND1P1	1.21369
Stomach	rs8070723	DND1P1	1.12838
Small_Intestine_Terminal_Ileum	rs8070723	DND1P1	1.20355
Skin_Sun_Exposed_Lower_leg	rs8070723	DND1P1	1.20754
Uterus	rs8070723	DND1P1	1.0331
Spleen	rs8070723	DND1P1	1.2203
Vagina	rs8070723	DND1P1	1.12418
Whole_Blood	rs8070723	DND1P1	1.21304
Thyroid	rs8070723	DND1P1	1.09241
Testis	rs8070723	DND1P1	-0.48301
Brain_Anterior_cingulate_cortex_BA24	rs183211	DND1P1	0.957313
Adipose_Subcutaneous	rs183211	DND1P1	0.972213
Artery_Coronary	rs183211	DND1P1	1.04616
Brain_Amygdala	rs183211	DND1P1	0.849098
Brain_Caudate_basal_ganglia	rs183211	DND1P1	0.905165
Adrenal_Gland	rs183211	DND1P1	1.02331
Brain_Cerebellum	rs183211	DND1P1	0.620086
Artery_Tibial	rs183211	DND1P1	0.967034
Artery_Aorta	rs183211	DND1P1	0.970133
Brain_Nucleus_accumbens_basal_ganglia	rs183211	DND1P1	0.943636
Brain_Cerebellar_Hemisphere	rs183211	DND1P1	0.606943
Adipose_Visceral_Omentum	rs183211	DND1P1	1.04341
Brain_Hippocampus	rs183211	DND1P1	0.898315
Brain_Hypothalamus	rs183211	DND1P1	0.865699
Brain_Cortex	rs183211	DND1P1	0.951845
Brain_Frontal_Cortex_BA9	rs183211	DND1P1	0.849348
Brain_Putamen_basal_ganglia	rs183211	DND1P1	0.960526
Brain_Spinal_cord_cervical_c-1	rs183211	DND1P1	0.952982
Brain_Substantia_nigra	rs183211	DND1P1	0.853109
Cells_Cultured_fibroblasts	rs183211	DND1P1	0.953582
Cells_EBV-transformed_lymphocytes	rs183211	DND1P1	0.766201
Breast_Mammary_Tissue	rs183211	DND1P1	0.985137
Esophagus_Gastroesophageal_Junction	rs183211	DND1P1	0.932047
Colon_Sigmoid	rs183211	DND1P1	1.03845
Heart_Left_Ventricle	rs183211	DND1P1	0.988731
Liver	rs183211	DND1P1	1.06664
Esophagus_Muscularis	rs183211	DND1P1	0.950122
Kidney_Cortex	rs183211	DND1P1	1.23059
Colon_Transverse	rs183211	DND1P1	1.02555
Esophagus_Mucosa	rs183211	DND1P1	0.73951
Heart_Atrial_Appendage	rs183211	DND1P1	0.938712
Muscle_Skeletal	rs183211	DND1P1	0.963424
Lung	rs183211	DND1P1	0.985669
Nerve_Tibial	rs183211	DND1P1	0.945018
Ovary	rs183211	DND1P1	1.107
Pancreas	rs183211	DND1P1	0.922652
Pituitary	rs183211	DND1P1	1.00409
Prostate	rs183211	DND1P1	0.934943
Skin_Not_Sun_Exposed_Suprapubic	rs183211	DND1P1	1.01761
Stomach	rs183211	DND1P1	0.830525
Small_Intestine_Terminal_Ileum	rs183211	DND1P1	0.988447
Skin_Sun_Exposed_Lower_leg	rs183211	DND1P1	0.998891
Uterus	rs183211	DND1P1	0.877477
Spleen	rs183211	DND1P1	0.951083
Vagina	rs183211	DND1P1	0.930384
Whole_Blood	rs183211	DND1P1	0.988423
Thyroid	rs183211	DND1P1	0.956999
Testis	rs183211	DND1P1	-0.32149
Brain_Anterior_cingulate_cortex_BA24	rs199498	DND1P1	1.03776
Adipose_Subcutaneous	rs199498	DND1P1	1.09772
Artery_Coronary	rs199498	DND1P1	1.18165
Brain_Amygdala	rs199498	DND1P1	0.95312
Brain_Caudate_basal_ganglia	rs199498	DND1P1	0.949255
Adrenal_Gland	rs199498	DND1P1	1.02491
Brain_Cerebellum	rs199498	DND1P1	0.582177
Artery_Tibial	rs199498	DND1P1	1.09128
Artery_Aorta	rs199498	DND1P1	1.03661
Brain_Nucleus_accumbens_basal_ganglia	rs199498	DND1P1	1.01082
Brain_Cerebellar_Hemisphere	rs199498	DND1P1	0.684913
Adipose_Visceral_Omentum	rs199498	DND1P1	1.08727
Brain_Hippocampus	rs199498	DND1P1	0.966871
Brain_Hypothalamus	rs199498	DND1P1	0.901045
Brain_Cortex	rs199498	DND1P1	0.989065
Brain_Frontal_Cortex_BA9	rs199498	DND1P1	0.941602
Brain_Putamen_basal_ganglia	rs199498	DND1P1	1.02835
Brain_Spinal_cord_cervical_c-1	rs199498	DND1P1	1.0106
Brain_Substantia_nigra	rs199498	DND1P1	0.940346
Cells_Cultured_fibroblasts	rs199498	DND1P1	0.990394
Cells_EBV-transformed_lymphocytes	rs199498	DND1P1	0.813156
Breast_Mammary_Tissue	rs199498	DND1P1	1.04778
Esophagus_Gastroesophageal_Junction	rs199498	DND1P1	1.04024
Colon_Sigmoid	rs199498	DND1P1	1.09981
Heart_Left_Ventricle	rs199498	DND1P1	1.01595
Liver	rs199498	DND1P1	1.07649
Esophagus_Muscularis	rs199498	DND1P1	1.01971
Kidney_Cortex	rs199498	DND1P1	1.19956
Colon_Transverse	rs199498	DND1P1	1.06461
Esophagus_Mucosa	rs199498	DND1P1	0.8093
Heart_Atrial_Appendage	rs199498	DND1P1	1.02519
Muscle_Skeletal	rs199498	DND1P1	1.02093
Lung	rs199498	DND1P1	1.05115
Nerve_Tibial	rs199498	DND1P1	1.05379
Ovary	rs199498	DND1P1	1.02216
Pancreas	rs199498	DND1P1	0.997794
Pituitary	rs199498	DND1P1	1.11109
Prostate	rs199498	DND1P1	1.05945
Skin_Not_Sun_Exposed_Suprapubic	rs199498	DND1P1	1.0594
Stomach	rs199498	DND1P1	0.945892
Small_Intestine_Terminal_Ileum	rs199498	DND1P1	0.966055
Skin_Sun_Exposed_Lower_leg	rs199498	DND1P1	1.09747
Uterus	rs199498	DND1P1	0.925514
Spleen	rs199498	DND1P1	0.983421
Vagina	rs199498	DND1P1	0.905292
Whole_Blood	rs199498	DND1P1	1.12474
Thyroid	rs199498	DND1P1	1.00364
Testis	rs199498	DND1P1	-0.424338
Brain_Anterior_cingulate_cortex_BA24	rs365825	DND1P1	0.920358
Adipose_Subcutaneous	rs365825	DND1P1	1.10923
Artery_Coronary	rs365825	DND1P1	1.07938
Brain_Amygdala	rs365825	DND1P1	0.940607
Brain_Caudate_basal_ganglia	rs365825	DND1P1	0.94614
Adrenal_Gland	rs365825	DND1P1	1.07662
Brain_Cerebellum	rs365825	DND1P1	0.61958
Artery_Tibial	rs365825	DND1P1	1.04455
Artery_Aorta	rs365825	DND1P1	1.03176
Brain_Nucleus_accumbens_basal_ganglia	rs365825	DND1P1	0.932322
Brain_Cerebellar_Hemisphere	rs365825	DND1P1	0.705136
Adipose_Visceral_Omentum	rs365825	DND1P1	1.1148
Brain_Hippocampus	rs365825	DND1P1	0.930967
Brain_Hypothalamus	rs365825	DND1P1	0.95608
Brain_Cortex	rs365825	DND1P1	1.03827
Brain_Frontal_Cortex_BA9	rs365825	DND1P1	0.930126
Brain_Putamen_basal_ganglia	rs365825	DND1P1	1.05343
Brain_Spinal_cord_cervical_c-1	rs365825	DND1P1	0.975027
Brain_Substantia_nigra	rs365825	DND1P1	0.839206
Cells_Cultured_fibroblasts	rs365825	DND1P1	0.999821
Cells_EBV-transformed_lymphocytes	rs365825	DND1P1	0.931434
Breast_Mammary_Tissue	rs365825	DND1P1	1.09202
Esophagus_Gastroesophageal_Junction	rs365825	DND1P1	0.969583
Colon_Sigmoid	rs365825	DND1P1	1.1057
Heart_Left_Ventricle	rs365825	DND1P1	1.02109
Liver	rs365825	DND1P1	1.13937
Esophagus_Muscularis	rs365825	DND1P1	1.02847
Kidney_Cortex	rs365825	DND1P1	1.06089
Colon_Transverse	rs365825	DND1P1	1.04527
Esophagus_Mucosa	rs365825	DND1P1	0.823714
Heart_Atrial_Appendage	rs365825	DND1P1	0.993571
Muscle_Skeletal	rs365825	DND1P1	1.07258
Lung	rs365825	DND1P1	1.02569
Nerve_Tibial	rs365825	DND1P1	1.02983
Ovary	rs365825	DND1P1	0.969116
Pancreas	rs365825	DND1P1	0.971596
Pituitary	rs365825	DND1P1	1.09629
Prostate	rs365825	DND1P1	1.03043
Skin_Not_Sun_Exposed_Suprapubic	rs365825	DND1P1	1.0878
Stomach	rs365825	DND1P1	0.973682
Small_Intestine_Terminal_Ileum	rs365825	DND1P1	1.05328
Skin_Sun_Exposed_Lower_leg	rs365825	DND1P1	1.09971
Uterus	rs365825	DND1P1	0.822166
Spleen	rs365825	DND1P1	1.03026
Vagina	rs365825	DND1P1	1.02437
Whole_Blood	rs365825	DND1P1	1.07197
Thyroid	rs365825	DND1P1	0.977803
Testis	rs365825	DND1P1	-0.4715
Brain_Anterior_cingulate_cortex_BA24	rs17577094	DND1P1	1.0745
Adipose_Subcutaneous	rs17577094	DND1P1	1.30312
Artery_Coronary	rs17577094	DND1P1	1.27804
Brain_Amygdala	rs17577094	DND1P1	0.969827
Brain_Caudate_basal_ganglia	rs17577094	DND1P1	1.02601
Adrenal_Gland	rs17577094	DND1P1	1.27193
Brain_Cerebellum	rs17577094	DND1P1	0.712786
Artery_Tibial	rs17577094	DND1P1	1.31242
Artery_Aorta	rs17577094	DND1P1	1.20596
Brain_Nucleus_accumbens_basal_ganglia	rs17577094	DND1P1	1.02889
Brain_Cerebellar_Hemisphere	rs17577094	DND1P1	0.756518
Adipose_Visceral_Omentum	rs17577094	DND1P1	1.3504
Brain_Hippocampus	rs17577094	DND1P1	1.03629
Brain_Hypothalamus	rs17577094	DND1P1	1.03165
Brain_Cortex	rs17577094	DND1P1	1.20977
Brain_Frontal_Cortex_BA9	rs17577094	DND1P1	1.02349
Brain_Putamen_basal_ganglia	rs17577094	DND1P1	1.15061
Brain_Spinal_cord_cervical_c-1	rs17577094	DND1P1	1.10416
Brain_Substantia_nigra	rs17577094	DND1P1	1.08256
Cells_Cultured_fibroblasts	rs17577094	DND1P1	1.2282
Cells_EBV-transformed_lymphocytes	rs17577094	DND1P1	1.11232
Breast_Mammary_Tissue	rs17577094	DND1P1	1.32642
Esophagus_Gastroesophageal_Junction	rs17577094	DND1P1	1.18448
Colon_Sigmoid	rs17577094	DND1P1	1.32342
Heart_Left_Ventricle	rs17577094	DND1P1	1.30894
Liver	rs17577094	DND1P1	1.31796
Esophagus_Muscularis	rs17577094	DND1P1	1.21602
Kidney_Cortex	rs17577094	DND1P1	1.13416
Colon_Transverse	rs17577094	DND1P1	1.2654
Esophagus_Mucosa	rs17577094	DND1P1	0.985817
Heart_Atrial_Appendage	rs17577094	DND1P1	1.19055
Muscle_Skeletal	rs17577094	DND1P1	1.29579
Lung	rs17577094	DND1P1	1.26834
Nerve_Tibial	rs17577094	DND1P1	1.22062
Ovary	rs17577094	DND1P1	1.23071
Pancreas	rs17577094	DND1P1	1.14919
Pituitary	rs17577094	DND1P1	1.18054
Prostate	rs17577094	DND1P1	1.21772
Skin_Not_Sun_Exposed_Suprapubic	rs17577094	DND1P1	1.25707
Stomach	rs17577094	DND1P1	1.15486
Small_Intestine_Terminal_Ileum	rs17577094	DND1P1	1.23871
Skin_Sun_Exposed_Lower_leg	rs17577094	DND1P1	1.281
Uterus	rs17577094	DND1P1	1.04757
Spleen	rs17577094	DND1P1	1.30336
Vagina	rs17577094	DND1P1	1.09681
Whole_Blood	rs17577094	DND1P1	1.2814
Thyroid	rs17577094	DND1P1	1.18892
Testis	rs17577094	DND1P1	-0.506979
Brain_Anterior_cingulate_cortex_BA24	rs7225002	DND1P1	0.586134
Adipose_Subcutaneous	rs7225002	DND1P1	0.705522
Artery_Coronary	rs7225002	DND1P1	0.663225
Brain_Caudate_basal_ganglia	rs7225002	DND1P1	0.634674
Adrenal_Gland	rs7225002	DND1P1	0.746522
Brain_Cerebellum	rs7225002	DND1P1	0.459451
Artery_Tibial	rs7225002	DND1P1	0.741668
Artery_Aorta	rs7225002	DND1P1	0.63392
Brain_Nucleus_accumbens_basal_ganglia	rs7225002	DND1P1	0.725027
Brain_Cerebellar_Hemisphere	rs7225002	DND1P1	0.45925
Adipose_Visceral_Omentum	rs7225002	DND1P1	0.624124
Brain_Hippocampus	rs7225002	DND1P1	0.598103
Brain_Hypothalamus	rs7225002	DND1P1	0.632336
Brain_Cortex	rs7225002	DND1P1	0.739927
Brain_Frontal_Cortex_BA9	rs7225002	DND1P1	0.722998
Brain_Putamen_basal_ganglia	rs7225002	DND1P1	0.686477
Brain_Spinal_cord_cervical_c-1	rs7225002	DND1P1	0.772057
Brain_Substantia_nigra	rs7225002	DND1P1	0.652383
Cells_Cultured_fibroblasts	rs7225002	DND1P1	0.658093
Cells_EBV-transformed_lymphocytes	rs7225002	DND1P1	0.690393
Breast_Mammary_Tissue	rs7225002	DND1P1	0.636047
Esophagus_Gastroesophageal_Junction	rs7225002	DND1P1	0.667863
Colon_Sigmoid	rs7225002	DND1P1	0.66742
Heart_Left_Ventricle	rs7225002	DND1P1	0.725763
Liver	rs7225002	DND1P1	0.712825
Esophagus_Muscularis	rs7225002	DND1P1	0.660138
Kidney_Cortex	rs7225002	DND1P1	0.803177
Colon_Transverse	rs7225002	DND1P1	0.692217
Esophagus_Mucosa	rs7225002	DND1P1	0.536382
Heart_Atrial_Appendage	rs7225002	DND1P1	0.598371
Muscle_Skeletal	rs7225002	DND1P1	0.659796
Lung	rs7225002	DND1P1	0.679112
Nerve_Tibial	rs7225002	DND1P1	0.644108
Ovary	rs7225002	DND1P1	0.745269
Pancreas	rs7225002	DND1P1	0.622647
Pituitary	rs7225002	DND1P1	0.643644
Prostate	rs7225002	DND1P1	0.703349
Skin_Not_Sun_Exposed_Suprapubic	rs7225002	DND1P1	0.611033
Stomach	rs7225002	DND1P1	0.692677
Small_Intestine_Terminal_Ileum	rs7225002	DND1P1	0.601823
Skin_Sun_Exposed_Lower_leg	rs7225002	DND1P1	0.697319
Uterus	rs7225002	DND1P1	0.645713
Spleen	rs7225002	DND1P1	0.738746
Vagina	rs7225002	DND1P1	0.809749
Whole_Blood	rs7225002	DND1P1	0.679035
Thyroid	rs7225002	DND1P1	0.635362
Testis	rs7225002	DND1P1	-0.282025
Brain_Anterior_cingulate_cortex_BA24	rs62053943	DND1P1	1.05094
Adipose_Subcutaneous	rs62053943	DND1P1	1.21856
Artery_Coronary	rs62053943	DND1P1	1.31063
Brain_Amygdala	rs62053943	DND1P1	0.967816
Brain_Caudate_basal_ganglia	rs62053943	DND1P1	0.996117
Adrenal_Gland	rs62053943	DND1P1	1.26561
Brain_Cerebellum	rs62053943	DND1P1	0.638192
Artery_Tibial	rs62053943	DND1P1	1.2672
Artery_Aorta	rs62053943	DND1P1	1.17299
Brain_Nucleus_accumbens_basal_ganglia	rs62053943	DND1P1	1.04572
Brain_Cerebellar_Hemisphere	rs62053943	DND1P1	0.655228
Adipose_Visceral_Omentum	rs62053943	DND1P1	1.33661
Brain_Hippocampus	rs62053943	DND1P1	1.08061
Brain_Hypothalamus	rs62053943	DND1P1	1.02712
Brain_Cortex	rs62053943	DND1P1	1.10893
Brain_Frontal_Cortex_BA9	rs62053943	DND1P1	0.894575
Brain_Putamen_basal_ganglia	rs62053943	DND1P1	1.07297
Brain_Spinal_cord_cervical_c-1	rs62053943	DND1P1	1.11848
Brain_Substantia_nigra	rs62053943	DND1P1	1.00176
Cells_Cultured_fibroblasts	rs62053943	DND1P1	1.18365
Cells_EBV-transformed_lymphocytes	rs62053943	DND1P1	0.942088
Breast_Mammary_Tissue	rs62053943	DND1P1	1.25924
Esophagus_Gastroesophageal_Junction	rs62053943	DND1P1	1.15633
Colon_Sigmoid	rs62053943	DND1P1	1.26044
Heart_Left_Ventricle	rs62053943	DND1P1	1.20473
Liver	rs62053943	DND1P1	1.28323
Esophagus_Muscularis	rs62053943	DND1P1	1.16222
Kidney_Cortex	rs62053943	DND1P1	1.24397
Colon_Transverse	rs62053943	DND1P1	1.21461
Esophagus_Mucosa	rs62053943	DND1P1	0.939433
Heart_Atrial_Appendage	rs62053943	DND1P1	1.18578
Muscle_Skeletal	rs62053943	DND1P1	1.2569
Lung	rs62053943	DND1P1	1.2418
Nerve_Tibial	rs62053943	DND1P1	1.21455
Ovary	rs62053943	DND1P1	1.31517
Pancreas	rs62053943	DND1P1	1.2096
Pituitary	rs62053943	DND1P1	1.12338
Prostate	rs62053943	DND1P1	1.18911
Skin_Not_Sun_Exposed_Suprapubic	rs62053943	DND1P1	1.27788
Stomach	rs62053943	DND1P1	1.14153
Small_Intestine_Terminal_Ileum	rs62053943	DND1P1	1.12651
Skin_Sun_Exposed_Lower_leg	rs62053943	DND1P1	1.24127
Uterus	rs62053943	DND1P1	0.879599
Spleen	rs62053943	DND1P1	1.29645
Vagina	rs62053943	DND1P1	1.0515
Whole_Blood	rs62053943	DND1P1	1.239
Thyroid	rs62053943	DND1P1	1.16501
Testis	rs62053943	DND1P1	-0.447293
Brain_Anterior_cingulate_cortex_BA24	rs17649553	DND1P1	1.0745
Adipose_Subcutaneous	rs17649553	DND1P1	1.30312
Artery_Coronary	rs17649553	DND1P1	1.27804
Brain_Amygdala	rs17649553	DND1P1	0.969827
Brain_Caudate_basal_ganglia	rs17649553	DND1P1	1.02601
Adrenal_Gland	rs17649553	DND1P1	1.27193
Brain_Cerebellum	rs17649553	DND1P1	0.712786
Artery_Tibial	rs17649553	DND1P1	1.302
Artery_Aorta	rs17649553	DND1P1	1.20596
Brain_Nucleus_accumbens_basal_ganglia	rs17649553	DND1P1	1.02889
Brain_Cerebellar_Hemisphere	rs17649553	DND1P1	0.756518
Adipose_Visceral_Omentum	rs17649553	DND1P1	1.35079
Brain_Hippocampus	rs17649553	DND1P1	1.03629
Brain_Hypothalamus	rs17649553	DND1P1	1.03165
Brain_Cortex	rs17649553	DND1P1	1.20977
Brain_Frontal_Cortex_BA9	rs17649553	DND1P1	1.02349
Brain_Putamen_basal_ganglia	rs17649553	DND1P1	1.15061
Brain_Spinal_cord_cervical_c-1	rs17649553	DND1P1	1.10416
Brain_Substantia_nigra	rs17649553	DND1P1	1.08256
Cells_Cultured_fibroblasts	rs17649553	DND1P1	1.21178
Cells_EBV-transformed_lymphocytes	rs17649553	DND1P1	1.11232
Breast_Mammary_Tissue	rs17649553	DND1P1	1.32642
Esophagus_Gastroesophageal_Junction	rs17649553	DND1P1	1.1751
Colon_Sigmoid	rs17649553	DND1P1	1.32342
Heart_Left_Ventricle	rs17649553	DND1P1	1.30894
Liver	rs17649553	DND1P1	1.31796
Esophagus_Muscularis	rs17649553	DND1P1	1.21602
Kidney_Cortex	rs17649553	DND1P1	1.13416
Colon_Transverse	rs17649553	DND1P1	1.2654
Esophagus_Mucosa	rs17649553	DND1P1	0.985817
Heart_Atrial_Appendage	rs17649553	DND1P1	1.18253
Muscle_Skeletal	rs17649553	DND1P1	1.29579
Lung	rs17649553	DND1P1	1.26043
Nerve_Tibial	rs17649553	DND1P1	1.22062
Ovary	rs17649553	DND1P1	1.23071
Pancreas	rs17649553	DND1P1	1.14919
Pituitary	rs17649553	DND1P1	1.18054
Prostate	rs17649553	DND1P1	1.21772
Skin_Not_Sun_Exposed_Suprapubic	rs17649553	DND1P1	1.25467
Stomach	rs17649553	DND1P1	1.15486
Small_Intestine_Terminal_Ileum	rs17649553	DND1P1	1.23871
Skin_Sun_Exposed_Lower_leg	rs17649553	DND1P1	1.28281
Uterus	rs17649553	DND1P1	1.04757
Spleen	rs17649553	DND1P1	1.30336
Vagina	rs17649553	DND1P1	1.09681
Whole_Blood	rs17649553	DND1P1	1.27569
Thyroid	rs17649553	DND1P1	1.18736
Testis	rs17649553	DND1P1	-0.506979
Brain_Anterior_cingulate_cortex_BA24	rs199453	DND1P1	0.957313
Adipose_Subcutaneous	rs199453	DND1P1	0.972213
Artery_Coronary	rs199453	DND1P1	1.04616
Brain_Amygdala	rs199453	DND1P1	0.849099
Brain_Caudate_basal_ganglia	rs199453	DND1P1	0.905165
Adrenal_Gland	rs199453	DND1P1	1.02331
Brain_Cerebellum	rs199453	DND1P1	0.620086
Artery_Tibial	rs199453	DND1P1	0.967034
Artery_Aorta	rs199453	DND1P1	0.970133
Brain_Nucleus_accumbens_basal_ganglia	rs199453	DND1P1	0.943636
Brain_Cerebellar_Hemisphere	rs199453	DND1P1	0.606943
Adipose_Visceral_Omentum	rs199453	DND1P1	1.04341
Brain_Hippocampus	rs199453	DND1P1	0.898315
Brain_Hypothalamus	rs199453	DND1P1	0.865699
Brain_Cortex	rs199453	DND1P1	0.951845
Brain_Frontal_Cortex_BA9	rs199453	DND1P1	0.849348
Brain_Putamen_basal_ganglia	rs199453	DND1P1	0.960526
Brain_Spinal_cord_cervical_c-1	rs199453	DND1P1	0.952982
Brain_Substantia_nigra	rs199453	DND1P1	0.853109
Cells_Cultured_fibroblasts	rs199453	DND1P1	0.953582
Cells_EBV-transformed_lymphocytes	rs199453	DND1P1	0.766201
Breast_Mammary_Tissue	rs199453	DND1P1	0.985137
Esophagus_Gastroesophageal_Junction	rs199453	DND1P1	0.932047
Colon_Sigmoid	rs199453	DND1P1	1.03845
Heart_Left_Ventricle	rs199453	DND1P1	0.988731
Liver	rs199453	DND1P1	1.06664
Esophagus_Muscularis	rs199453	DND1P1	0.950122
Kidney_Cortex	rs199453	DND1P1	1.23059
Colon_Transverse	rs199453	DND1P1	1.02555
Esophagus_Mucosa	rs199453	DND1P1	0.739509
Heart_Atrial_Appendage	rs199453	DND1P1	0.938712
Muscle_Skeletal	rs199453	DND1P1	0.963424
Lung	rs199453	DND1P1	0.985669
Nerve_Tibial	rs199453	DND1P1	0.945018
Ovary	rs199453	DND1P1	1.107
Pancreas	rs199453	DND1P1	0.922652
Pituitary	rs199453	DND1P1	1.00409
Prostate	rs199453	DND1P1	0.934943
Skin_Not_Sun_Exposed_Suprapubic	rs199453	DND1P1	1.01761
Stomach	rs199453	DND1P1	0.830525
Small_Intestine_Terminal_Ileum	rs199453	DND1P1	0.988447
Skin_Sun_Exposed_Lower_leg	rs199453	DND1P1	0.998891
Uterus	rs199453	DND1P1	0.877477
Spleen	rs199453	DND1P1	0.951083
Vagina	rs199453	DND1P1	0.930384
Whole_Blood	rs199453	DND1P1	0.988423
Thyroid	rs199453	DND1P1	0.956999
Testis	rs199453	DND1P1	-0.32149
Brain_Anterior_cingulate_cortex_BA24	rs11012	DND1P1	0.894731
Adipose_Subcutaneous	rs11012	DND1P1	1.23144
Artery_Coronary	rs11012	DND1P1	1.23219
Brain_Amygdala	rs11012	DND1P1	0.765804
Brain_Caudate_basal_ganglia	rs11012	DND1P1	0.828762
Adrenal_Gland	rs11012	DND1P1	1.19409
Brain_Cerebellum	rs11012	DND1P1	0.642037
Artery_Tibial	rs11012	DND1P1	1.23343
Artery_Aorta	rs11012	DND1P1	1.13528
Brain_Nucleus_accumbens_basal_ganglia	rs11012	DND1P1	0.905067
Brain_Cerebellar_Hemisphere	rs11012	DND1P1	0.66718
Adipose_Visceral_Omentum	rs11012	DND1P1	1.23129
Brain_Hippocampus	rs11012	DND1P1	0.860153
Brain_Hypothalamus	rs11012	DND1P1	0.88118
Brain_Cortex	rs11012	DND1P1	1.06978
Brain_Frontal_Cortex_BA9	rs11012	DND1P1	0.878075
Brain_Putamen_basal_ganglia	rs11012	DND1P1	1.00369
Brain_Spinal_cord_cervical_c-1	rs11012	DND1P1	0.876382
Brain_Substantia_nigra	rs11012	DND1P1	0.847206
Cells_Cultured_fibroblasts	rs11012	DND1P1	1.12324
Cells_EBV-transformed_lymphocytes	rs11012	DND1P1	1.11015
Breast_Mammary_Tissue	rs11012	DND1P1	1.25878
Esophagus_Gastroesophageal_Junction	rs11012	DND1P1	1.07208
Colon_Sigmoid	rs11012	DND1P1	1.31043
Heart_Left_Ventricle	rs11012	DND1P1	1.16015
Liver	rs11012	DND1P1	1.30374
Esophagus_Muscularis	rs11012	DND1P1	1.12682
Kidney_Cortex	rs11012	DND1P1	1.06543
Colon_Transverse	rs11012	DND1P1	1.22279
Esophagus_Mucosa	rs11012	DND1P1	0.945902
Heart_Atrial_Appendage	rs11012	DND1P1	1.0851
Muscle_Skeletal	rs11012	DND1P1	1.16989
Lung	rs11012	DND1P1	1.17852
Nerve_Tibial	rs11012	DND1P1	1.07405
Ovary	rs11012	DND1P1	0.989555
Pancreas	rs11012	DND1P1	1.03422
Pituitary	rs11012	DND1P1	1.11071
Prostate	rs11012	DND1P1	1.17636
Skin_Not_Sun_Exposed_Suprapubic	rs11012	DND1P1	1.13786
Stomach	rs11012	DND1P1	1.0977
Small_Intestine_Terminal_Ileum	rs11012	DND1P1	1.11777
Skin_Sun_Exposed_Lower_leg	rs11012	DND1P1	1.12135
Uterus	rs11012	DND1P1	0.997469
Spleen	rs11012	DND1P1	1.16979
Vagina	rs11012	DND1P1	0.923361
Whole_Blood	rs11012	DND1P1	1.1649
Thyroid	rs11012	DND1P1	1.08937
Testis	rs11012	DND1P1	-0.541114
Adipose_Subcutaneous	rs9912362	DND1P1	0.317117
Artery_Tibial	rs9912362	DND1P1	0.462914
Artery_Aorta	rs9912362	DND1P1	0.333655
Adipose_Visceral_Omentum	rs9912362	DND1P1	0.379211
Cells_Cultured_fibroblasts	rs9912362	DND1P1	0.356126
Breast_Mammary_Tissue	rs9912362	DND1P1	0.389037
Esophagus_Gastroesophageal_Junction	rs9912362	DND1P1	0.394407
Colon_Sigmoid	rs9912362	DND1P1	0.386388
Heart_Left_Ventricle	rs9912362	DND1P1	0.407548
Esophagus_Muscularis	rs9912362	DND1P1	0.310131
Colon_Transverse	rs9912362	DND1P1	0.390153
Esophagus_Mucosa	rs9912362	DND1P1	0.305029
Muscle_Skeletal	rs9912362	DND1P1	0.392263
Lung	rs9912362	DND1P1	0.396102
Nerve_Tibial	rs9912362	DND1P1	0.351276
Ovary	rs9912362	DND1P1	0.491281
Pancreas	rs9912362	DND1P1	0.458376
Prostate	rs9912362	DND1P1	0.397667
Skin_Not_Sun_Exposed_Suprapubic	rs9912362	DND1P1	0.415083
Stomach	rs9912362	DND1P1	0.544773
Skin_Sun_Exposed_Lower_leg	rs9912362	DND1P1	0.354928
Spleen	rs9912362	DND1P1	0.463525
Whole_Blood	rs9912362	DND1P1	0.373486
Thyroid	rs9912362	DND1P1	0.331419
Brain_Anterior_cingulate_cortex_BA24	rs113434679	DND1P1	1.05523
Adipose_Subcutaneous	rs113434679	DND1P1	1.26955
Artery_Coronary	rs113434679	DND1P1	1.18546
Brain_Amygdala	rs113434679	DND1P1	0.922558
Brain_Caudate_basal_ganglia	rs113434679	DND1P1	1.03223
Adrenal_Gland	rs113434679	DND1P1	1.24835
Brain_Cerebellum	rs113434679	DND1P1	0.749801
Artery_Tibial	rs113434679	DND1P1	1.27807
Artery_Aorta	rs113434679	DND1P1	1.11638
Brain_Nucleus_accumbens_basal_ganglia	rs113434679	DND1P1	0.972324
Brain_Cerebellar_Hemisphere	rs113434679	DND1P1	0.785952
Adipose_Visceral_Omentum	rs113434679	DND1P1	1.28805
Brain_Hippocampus	rs113434679	DND1P1	0.944678
Brain_Hypothalamus	rs113434679	DND1P1	0.919207
Brain_Cortex	rs113434679	DND1P1	1.12314
Brain_Frontal_Cortex_BA9	rs113434679	DND1P1	1.02767
Brain_Putamen_basal_ganglia	rs113434679	DND1P1	1.14717
Brain_Spinal_cord_cervical_c-1	rs113434679	DND1P1	0.996716
Brain_Substantia_nigra	rs113434679	DND1P1	1.0704
Cells_Cultured_fibroblasts	rs113434679	DND1P1	1.16053
Cells_EBV-transformed_lymphocytes	rs113434679	DND1P1	1.04257
Breast_Mammary_Tissue	rs113434679	DND1P1	1.30555
Esophagus_Gastroesophageal_Junction	rs113434679	DND1P1	1.19329
Colon_Sigmoid	rs113434679	DND1P1	1.28972
Heart_Left_Ventricle	rs113434679	DND1P1	1.26259
Liver	rs113434679	DND1P1	1.27506
Esophagus_Muscularis	rs113434679	DND1P1	1.13576
Kidney_Cortex	rs113434679	DND1P1	1.17377
Colon_Transverse	rs113434679	DND1P1	1.2548
Esophagus_Mucosa	rs113434679	DND1P1	0.890846
Heart_Atrial_Appendage	rs113434679	DND1P1	1.13956
Muscle_Skeletal	rs113434679	DND1P1	1.23201
Lung	rs113434679	DND1P1	1.16066
Nerve_Tibial	rs113434679	DND1P1	1.16246
Ovary	rs113434679	DND1P1	1.16733
Pancreas	rs113434679	DND1P1	1.09467
Pituitary	rs113434679	DND1P1	1.10685
Prostate	rs113434679	DND1P1	1.16113
Skin_Not_Sun_Exposed_Suprapubic	rs113434679	DND1P1	1.21738
Stomach	rs113434679	DND1P1	1.10385
Small_Intestine_Terminal_Ileum	rs113434679	DND1P1	1.28629
Skin_Sun_Exposed_Lower_leg	rs113434679	DND1P1	1.21096
Uterus	rs113434679	DND1P1	1.06043
Spleen	rs113434679	DND1P1	1.25221
Vagina	rs113434679	DND1P1	1.06888
Whole_Blood	rs113434679	DND1P1	1.25137
Thyroid	rs113434679	DND1P1	1.10999
Testis	rs113434679	DND1P1	-0.44271
Brain_Anterior_cingulate_cortex_BA24	rs12185268	DND1P1	1.0745
Adipose_Subcutaneous	rs12185268	DND1P1	1.30312
Artery_Coronary	rs12185268	DND1P1	1.27804
Brain_Amygdala	rs12185268	DND1P1	0.969827
Brain_Caudate_basal_ganglia	rs12185268	DND1P1	1.02601
Adrenal_Gland	rs12185268	DND1P1	1.27193
Brain_Cerebellum	rs12185268	DND1P1	0.712786
Artery_Tibial	rs12185268	DND1P1	1.302
Artery_Aorta	rs12185268	DND1P1	1.20596
Brain_Nucleus_accumbens_basal_ganglia	rs12185268	DND1P1	1.02889
Brain_Cerebellar_Hemisphere	rs12185268	DND1P1	0.756518
Adipose_Visceral_Omentum	rs12185268	DND1P1	1.35079
Brain_Hippocampus	rs12185268	DND1P1	1.03629
Brain_Hypothalamus	rs12185268	DND1P1	1.03165
Brain_Cortex	rs12185268	DND1P1	1.20977
Brain_Frontal_Cortex_BA9	rs12185268	DND1P1	1.02349
Brain_Putamen_basal_ganglia	rs12185268	DND1P1	1.15061
Brain_Spinal_cord_cervical_c-1	rs12185268	DND1P1	1.10416
Brain_Substantia_nigra	rs12185268	DND1P1	1.08256
Cells_Cultured_fibroblasts	rs12185268	DND1P1	1.21178
Cells_EBV-transformed_lymphocytes	rs12185268	DND1P1	1.11232
Breast_Mammary_Tissue	rs12185268	DND1P1	1.32642
Esophagus_Gastroesophageal_Junction	rs12185268	DND1P1	1.1751
Colon_Sigmoid	rs12185268	DND1P1	1.32342
Heart_Left_Ventricle	rs12185268	DND1P1	1.30894
Liver	rs12185268	DND1P1	1.31796
Esophagus_Muscularis	rs12185268	DND1P1	1.21602
Kidney_Cortex	rs12185268	DND1P1	1.13416
Colon_Transverse	rs12185268	DND1P1	1.2654
Esophagus_Mucosa	rs12185268	DND1P1	0.985817
Heart_Atrial_Appendage	rs12185268	DND1P1	1.18253
Muscle_Skeletal	rs12185268	DND1P1	1.29579
Lung	rs12185268	DND1P1	1.26043
Nerve_Tibial	rs12185268	DND1P1	1.22062
Ovary	rs12185268	DND1P1	1.23071
Pancreas	rs12185268	DND1P1	1.14919
Pituitary	rs12185268	DND1P1	1.18054
Prostate	rs12185268	DND1P1	1.21772
Skin_Not_Sun_Exposed_Suprapubic	rs12185268	DND1P1	1.25467
Stomach	rs12185268	DND1P1	1.15486
Small_Intestine_Terminal_Ileum	rs12185268	DND1P1	1.23871
Skin_Sun_Exposed_Lower_leg	rs12185268	DND1P1	1.28281
Uterus	rs12185268	DND1P1	1.04757
Spleen	rs12185268	DND1P1	1.30336
Vagina	rs12185268	DND1P1	1.09681
Whole_Blood	rs12185268	DND1P1	1.27569
Thyroid	rs12185268	DND1P1	1.18736
Testis	rs12185268	DND1P1	-0.506979
Adipose_Subcutaneous	rs7221167	DND1P1	0.607063
Artery_Coronary	rs7221167	DND1P1	0.630337
Brain_Caudate_basal_ganglia	rs7221167	DND1P1	0.597424
Adrenal_Gland	rs7221167	DND1P1	0.608899
Brain_Cerebellum	rs7221167	DND1P1	0.455617
Artery_Tibial	rs7221167	DND1P1	0.665922
Artery_Aorta	rs7221167	DND1P1	0.568821
Brain_Nucleus_accumbens_basal_ganglia	rs7221167	DND1P1	0.675917
Brain_Cerebellar_Hemisphere	rs7221167	DND1P1	0.411814
Adipose_Visceral_Omentum	rs7221167	DND1P1	0.599667
Brain_Hippocampus	rs7221167	DND1P1	0.60891
Brain_Hypothalamus	rs7221167	DND1P1	0.663228
Brain_Cortex	rs7221167	DND1P1	0.684457
Brain_Frontal_Cortex_BA9	rs7221167	DND1P1	0.702447
Brain_Putamen_basal_ganglia	rs7221167	DND1P1	0.783053
Brain_Spinal_cord_cervical_c-1	rs7221167	DND1P1	0.57911
Brain_Substantia_nigra	rs7221167	DND1P1	0.651055
Cells_Cultured_fibroblasts	rs7221167	DND1P1	0.560077
Cells_EBV-transformed_lymphocytes	rs7221167	DND1P1	0.552703
Breast_Mammary_Tissue	rs7221167	DND1P1	0.541071
Esophagus_Gastroesophageal_Junction	rs7221167	DND1P1	0.548293
Colon_Sigmoid	rs7221167	DND1P1	0.580636
Heart_Left_Ventricle	rs7221167	DND1P1	0.65853
Liver	rs7221167	DND1P1	0.604512
Esophagus_Muscularis	rs7221167	DND1P1	0.547728
Colon_Transverse	rs7221167	DND1P1	0.612071
Esophagus_Mucosa	rs7221167	DND1P1	0.443827
Heart_Atrial_Appendage	rs7221167	DND1P1	0.461566
[truncated: 16,043 more rows]
