# Supplementary material for: Machine Learning Identifies Six Genetic Variants and Alterations in the Heart Atrial Appendage as Key Contributors to PD Risk Predictivity
Source: Front Genet. 2022 Jan 3;12:785436. doi: 10.3389/fgene.2021.785436 (PMC8762216; doi:10.3389/fgene.2021.785436)
Supplement: Supplementary file 5 [file Table11.xlsx]

## Sheet: List of contents
S.Table 11: List of data features (eQTLs and SNPs) that were used in the modelling process
eQTLs used in the modelling	Tissue specific eQTL and eGene pairs used in the modelling
SNPs without eQTLs	SNPs without eQTLs used in the modelling

## Sheet: eQTLs used in the modelling
eQTLs that were used in the modelling process
Adipose_Subcutaneous--rs10256359_T--AC005082.12
Adipose_Subcutaneous--rs10256359_T--AK3P3
Adipose_Subcutaneous--rs10256359_T--GPNMB
Adipose_Subcutaneous--rs10256359_T--KLHL7
Adipose_Subcutaneous--rs10256359_T--KLHL7-AS1
Adipose_Subcutaneous--rs10256359_T--NUPL2
Adipose_Subcutaneous--rs10463554_C--EIF3KP1
Adipose_Subcutaneous--rs10463554_C--GIN1
Adipose_Subcutaneous--rs10463554_C--PPIP5K2
Adipose_Subcutaneous--rs10519131_C--RP11-507B12.2
Adipose_Subcutaneous--rs10918270_A--ATF6
Adipose_Subcutaneous--rs11012_T--ARL17A
Adipose_Subcutaneous--rs11012_T--CRHR1
Adipose_Subcutaneous--rs11012_T--DND1P1
Adipose_Subcutaneous--rs11012_T--KANSL1
Adipose_Subcutaneous--rs11012_T--KANSL1-AS1
Adipose_Subcutaneous--rs11012_T--LINC02210
Adipose_Subcutaneous--rs11012_T--LRRC37A4P
Adipose_Subcutaneous--rs11012_T--MAPK8IP1P2
Adipose_Subcutaneous--rs11012_T--MAPT
Adipose_Subcutaneous--rs11012_T--PLEKHM1
Adipose_Subcutaneous--rs11012_T--RP11-259G18.1
Adipose_Subcutaneous--rs11012_T--RP11-259G18.3
Adipose_Subcutaneous--rs11012_T--RP11-707O23.1
Adipose_Subcutaneous--rs11012_T--RP11-798G7.8
Adipose_Subcutaneous--rs11012_T--WNT3
Adipose_Subcutaneous--rs11026412_A--ANO5
Adipose_Subcutaneous--rs11150601_G--HSD3B7
Adipose_Subcutaneous--rs11150601_G--KAT8
Adipose_Subcutaneous--rs11150601_G--LINC01579
Adipose_Subcutaneous--rs11150601_G--RP11-196G11.2
Adipose_Subcutaneous--rs11150601_G--STX4
Adipose_Subcutaneous--rs11150601_G--ZNF646
Adipose_Subcutaneous--rs113434679_A--ARL17A
Adipose_Subcutaneous--rs113434679_A--CRHR1
Adipose_Subcutaneous--rs113434679_A--DND1P1
Adipose_Subcutaneous--rs113434679_A--KANSL1
Adipose_Subcutaneous--rs113434679_A--KANSL1-AS1
Adipose_Subcutaneous--rs113434679_A--LINC02210
Adipose_Subcutaneous--rs113434679_A--LRRC37A
Adipose_Subcutaneous--rs113434679_A--LRRC37A2
Adipose_Subcutaneous--rs113434679_A--LRRC37A4P
Adipose_Subcutaneous--rs113434679_A--MAPK8IP1P2
Adipose_Subcutaneous--rs113434679_A--PLEKHM1
Adipose_Subcutaneous--rs113434679_A--RP11-259G18.1
Adipose_Subcutaneous--rs113434679_A--RP11-259G18.3
Adipose_Subcutaneous--rs113434679_A--RP11-707O23.1
Adipose_Subcutaneous--rs113434679_A--WNT3
Adipose_Subcutaneous--rs11343_T--NGEF
Adipose_Subcutaneous--rs11557080_A--PM20D1
Adipose_Subcutaneous--rs11557080_A--RAB29
Adipose_Subcutaneous--rs11578699_T--VAMP4
Adipose_Subcutaneous--rs11658976_G--ARL17B
Adipose_Subcutaneous--rs11658976_G--KANSL1
Adipose_Subcutaneous--rs11707416_A--P2RY12
Adipose_Subcutaneous--rs11724635_C--RP11-115L11.1
Adipose_Subcutaneous--rs11865038_T--HSD3B7
Adipose_Subcutaneous--rs11865038_T--KAT8
Adipose_Subcutaneous--rs11865038_T--LINC01579
Adipose_Subcutaneous--rs11865038_T--RP11-196G11.2
Adipose_Subcutaneous--rs11865038_T--STX1B
Adipose_Subcutaneous--rs11865038_T--STX4
Adipose_Subcutaneous--rs11865038_T--VKORC1
Adipose_Subcutaneous--rs11865038_T--ZNF646
Adipose_Subcutaneous--rs11868035_A--RP1-253P7.4
Adipose_Subcutaneous--rs11868035_A--TOM1L2
Adipose_Subcutaneous--rs11931074_T--MMRN1
Adipose_Subcutaneous--rs11950533_A--CAMLG
Adipose_Subcutaneous--rs11950533_A--SAR1B
Adipose_Subcutaneous--rs12185268_G--CRHR1
Adipose_Subcutaneous--rs12185268_G--DND1P1
Adipose_Subcutaneous--rs12185268_G--KANSL1
Adipose_Subcutaneous--rs12185268_G--KANSL1-AS1
Adipose_Subcutaneous--rs12185268_G--LINC02210
Adipose_Subcutaneous--rs12185268_G--LRRC37A4P
Adipose_Subcutaneous--rs12185268_G--MAPK8IP1P2
Adipose_Subcutaneous--rs12185268_G--PLEKHM1
Adipose_Subcutaneous--rs12185268_G--RP11-259G18.1
Adipose_Subcutaneous--rs12185268_G--RP11-259G18.3
Adipose_Subcutaneous--rs12185268_G--RP11-707O23.1
Adipose_Subcutaneous--rs12185268_G--WNT3
Adipose_Subcutaneous--rs12497850_G--AMT
Adipose_Subcutaneous--rs12497850_G--ARIH2
Adipose_Subcutaneous--rs12497850_G--CCDC36
Adipose_Subcutaneous--rs12497850_G--CELSR3
Adipose_Subcutaneous--rs12497850_G--DALRD3
Adipose_Subcutaneous--rs12497850_G--MRPS18AP1
Adipose_Subcutaneous--rs12497850_G--NCKIPSD
Adipose_Subcutaneous--rs12497850_G--NICN1
Adipose_Subcutaneous--rs12497850_G--P4HTM
Adipose_Subcutaneous--rs12497850_G--QRICH1
Adipose_Subcutaneous--rs12497850_G--TCTA
Adipose_Subcutaneous--rs12497850_G--WDR6
Adipose_Subcutaneous--rs12497850_G--ZNF589
Adipose_Subcutaneous--rs12600861_C--CHRNB1
Adipose_Subcutaneous--rs12921479_C--GALNS
Adipose_Subcutaneous--rs12921479_C--RP11-830F9.5
Adipose_Subcutaneous--rs1293298_C--CTSB
Adipose_Subcutaneous--rs12951632_C--HSD17B1
Adipose_Subcutaneous--rs12951632_C--TUBG2
Adipose_Subcutaneous--rs1296028_G--CTSB
Adipose_Subcutaneous--rs13153459_C--FGGY
Adipose_Subcutaneous--rs1362858_C--HMOX2
Adipose_Subcutaneous--rs1362858_C--OSGIN2
Adipose_Subcutaneous--rs14235_A--KAT8
Adipose_Subcutaneous--rs14235_A--RP11-196G11.2
Adipose_Subcutaneous--rs14235_A--RP11-388M20.6
Adipose_Subcutaneous--rs14235_A--ZNF668
Adipose_Subcutaneous--rs1450522_G--SPTSSB
Adipose_Subcutaneous--rs1491942_G--LRRK2
Adipose_Subcutaneous--rs1555399_A--TMEM229B
Adipose_Subcutaneous--rs162227_C--ERCC8
Adipose_Subcutaneous--rs17425622_C--HLA-DOB
Adipose_Subcutaneous--rs17425622_C--HLA-DQA1
Adipose_Subcutaneous--rs17425622_C--HLA-DQA2
Adipose_Subcutaneous--rs17425622_C--HLA-DQB1
Adipose_Subcutaneous--rs17425622_C--HLA-DQB1-AS1
Adipose_Subcutaneous--rs17425622_C--HLA-DRB1
Adipose_Subcutaneous--rs17425622_C--HLA-DRB6
Adipose_Subcutaneous--rs17425622_C--PRRT1
Adipose_Subcutaneous--rs17425622_C--XXbac-BPG154L12.4
Adipose_Subcutaneous--rs17577094_G--CRHR1
Adipose_Subcutaneous--rs17577094_G--DND1P1
Adipose_Subcutaneous--rs17577094_G--KANSL1
Adipose_Subcutaneous--rs17577094_G--KANSL1-AS1
Adipose_Subcutaneous--rs17577094_G--LINC02210
Adipose_Subcutaneous--rs17577094_G--LRRC37A4P
Adipose_Subcutaneous--rs17577094_G--MAPK8IP1P2
Adipose_Subcutaneous--rs17577094_G--PLEKHM1
Adipose_Subcutaneous--rs17577094_G--RP11-259G18.1
Adipose_Subcutaneous--rs17577094_G--RP11-259G18.3
Adipose_Subcutaneous--rs17577094_G--RP11-707O23.1
Adipose_Subcutaneous--rs17577094_G--WNT3
Adipose_Subcutaneous--rs17649553_T--ARL17A
Adipose_Subcutaneous--rs17649553_T--BUD13
Adipose_Subcutaneous--rs17649553_T--CRHR1
Adipose_Subcutaneous--rs17649553_T--DND1P1
Adipose_Subcutaneous--rs17649553_T--KANSL1
Adipose_Subcutaneous--rs17649553_T--KANSL1-AS1
Adipose_Subcutaneous--rs17649553_T--LINC02210
Adipose_Subcutaneous--rs17649553_T--LRRC37A
Adipose_Subcutaneous--rs17649553_T--LRRC37A4P
Adipose_Subcutaneous--rs17649553_T--MAPK8IP1P2
Adipose_Subcutaneous--rs17649553_T--PLEKHM1
Adipose_Subcutaneous--rs17649553_T--RP11-259G18.1
Adipose_Subcutaneous--rs17649553_T--RP11-259G18.3
Adipose_Subcutaneous--rs17649553_T--RP11-707O23.1
Adipose_Subcutaneous--rs17649553_T--WNT3
Adipose_Subcutaneous--rs183211_A--CRHR1
Adipose_Subcutaneous--rs183211_A--DCAKD
Adipose_Subcutaneous--rs183211_A--DND1P1
Adipose_Subcutaneous--rs183211_A--KANSL1
Adipose_Subcutaneous--rs183211_A--KANSL1-AS1
Adipose_Subcutaneous--rs183211_A--LINC02210
Adipose_Subcutaneous--rs183211_A--LRRC37A
Adipose_Subcutaneous--rs183211_A--LRRC37A4P
Adipose_Subcutaneous--rs183211_A--PLEKHM1
Adipose_Subcutaneous--rs183211_A--RP11-259G18.1
Adipose_Subcutaneous--rs183211_A--RP11-259G18.3
Adipose_Subcutaneous--rs183211_A--RP11-707O23.1
Adipose_Subcutaneous--rs183211_A--WNT3
Adipose_Subcutaneous--rs1867598_G--ERCC8
Adipose_Subcutaneous--rs1941685_G--CCDC192
Adipose_Subcutaneous--rs199347_G--AC005082.12
Adipose_Subcutaneous--rs199347_G--AK3P3
Adipose_Subcutaneous--rs199347_G--GPNMB
Adipose_Subcutaneous--rs199347_G--KLHL7
Adipose_Subcutaneous--rs199347_G--KLHL7-AS1
Adipose_Subcutaneous--rs199347_G--NUPL2
Adipose_Subcutaneous--rs199351_C--AC005082.12
Adipose_Subcutaneous--rs199351_C--AK3P3
Adipose_Subcutaneous--rs199351_C--GPNMB
Adipose_Subcutaneous--rs199351_C--KLHL7
Adipose_Subcutaneous--rs199351_C--KLHL7-AS1
Adipose_Subcutaneous--rs199351_C--NUPL2
Adipose_Subcutaneous--rs199453_T--CRHR1
Adipose_Subcutaneous--rs199453_T--DCAKD
Adipose_Subcutaneous--rs199453_T--DND1P1
Adipose_Subcutaneous--rs199453_T--KANSL1
Adipose_Subcutaneous--rs199453_T--KANSL1-AS1
Adipose_Subcutaneous--rs199453_T--LINC02210
Adipose_Subcutaneous--rs199453_T--LRRC37A
Adipose_Subcutaneous--rs199453_T--LRRC37A4P
Adipose_Subcutaneous--rs199453_T--MAPK8IP1P2
Adipose_Subcutaneous--rs199453_T--PLEKHM1
Adipose_Subcutaneous--rs199453_T--RP11-259G18.1
Adipose_Subcutaneous--rs199453_T--RP11-259G18.3
Adipose_Subcutaneous--rs199453_T--RP11-707O23.1
Adipose_Subcutaneous--rs199453_T--WNT3
Adipose_Subcutaneous--rs199498_C--ARL17A
Adipose_Subcutaneous--rs199498_C--CRHR1
Adipose_Subcutaneous--rs199498_C--DCAKD
Adipose_Subcutaneous--rs199498_C--DND1P1
Adipose_Subcutaneous--rs199498_C--KANSL1
Adipose_Subcutaneous--rs199498_C--KANSL1-AS1
Adipose_Subcutaneous--rs199498_C--LINC02210
Adipose_Subcutaneous--rs199498_C--LRRC37A
Adipose_Subcutaneous--rs199498_C--LRRC37A2
Adipose_Subcutaneous--rs199498_C--LRRC37A4P
Adipose_Subcutaneous--rs199498_C--MAPK8IP1P2
Adipose_Subcutaneous--rs199498_C--PLEKHM1
Adipose_Subcutaneous--rs199498_C--RP11-259G18.1
Adipose_Subcutaneous--rs199498_C--RP11-259G18.3
Adipose_Subcutaneous--rs199498_C--RP11-707O23.1
Adipose_Subcutaneous--rs199498_C--WNT3
Adipose_Subcutaneous--rs199515_G--CRHR1
Adipose_Subcutaneous--rs199515_G--DND1P1
Adipose_Subcutaneous--rs199515_G--KANSL1
Adipose_Subcutaneous--rs199515_G--KANSL1-AS1
Adipose_Subcutaneous--rs199515_G--LINC02210
Adipose_Subcutaneous--rs199515_G--LRRC37A4P
Adipose_Subcutaneous--rs199515_G--MAPK8IP1P2
Adipose_Subcutaneous--rs199515_G--PLEKHM1
Adipose_Subcutaneous--rs199515_G--RP11-259G18.1
Adipose_Subcutaneous--rs199515_G--RP11-259G18.3
Adipose_Subcutaneous--rs199515_G--RP11-707O23.1
Adipose_Subcutaneous--rs199515_G--WNT3
Adipose_Subcutaneous--rs199533_A--CRHR1
Adipose_Subcutaneous--rs199533_A--DCAKD
Adipose_Subcutaneous--rs199533_A--DND1P1
Adipose_Subcutaneous--rs199533_A--KANSL1
Adipose_Subcutaneous--rs199533_A--KANSL1-AS1
Adipose_Subcutaneous--rs199533_A--LINC02210
Adipose_Subcutaneous--rs199533_A--PLEKHM1
Adipose_Subcutaneous--rs199533_A--RP11-259G18.1
Adipose_Subcutaneous--rs199533_A--RP11-259G18.3
Adipose_Subcutaneous--rs199533_A--RP11-707O23.1
Adipose_Subcutaneous--rs199533_A--WNT3
Adipose_Subcutaneous--rs2042477_A--KCNIP3
Adipose_Subcutaneous--rs2042477_A--PROM2
Adipose_Subcutaneous--rs2248244_A--DYRK1A
Adipose_Subcutaneous--rs2270968_T--ADAM17
Adipose_Subcutaneous--rs2270968_T--MCCC1
Adipose_Subcutaneous--rs2270968_T--MCCC1-AS1
Adipose_Subcutaneous--rs2280104_T--BIN3
Adipose_Subcutaneous--rs2280104_T--C8orf58
Adipose_Subcutaneous--rs2280104_T--CCAR2
Adipose_Subcutaneous--rs2295545_C--DDRGK1
Adipose_Subcutaneous--rs2295545_C--ITPA
Adipose_Subcutaneous--rs2395163_C--HLA-DQA1
Adipose_Subcutaneous--rs2395163_C--HLA-DQA2
Adipose_Subcutaneous--rs2395163_C--HLA-DQB1
Adipose_Subcutaneous--rs2395163_C--HLA-DQB2
Adipose_Subcutaneous--rs2395163_C--HLA-DRB1
Adipose_Subcutaneous--rs2395163_C--HLA-DRB6
Adipose_Subcutaneous--rs2395163_C--LY6G5B
Adipose_Subcutaneous--rs2395163_C--NOTCH4
Adipose_Subcutaneous--rs2395163_C--PRRT1
Adipose_Subcutaneous--rs2395163_C--PSORS1C3
Adipose_Subcutaneous--rs2395163_C--STK19
Adipose_Subcutaneous--rs26431_G--EIF3KP1
Adipose_Subcutaneous--rs26431_G--PPIP5K2
Adipose_Subcutaneous--rs2694528_C--ERCC8
Adipose_Subcutaneous--rs2740594_G--CTSB
Adipose_Subcutaneous--rs2904880_C--RP11-1348G14.4
Adipose_Subcutaneous--rs2904880_C--SH2B1
Adipose_Subcutaneous--rs2904880_C--SULT1A1
Adipose_Subcutaneous--rs2904880_C--SULT1A2
Adipose_Subcutaneous--rs2904880_C--TUFM
Adipose_Subcutaneous--rs2921073_T--AF131215.2
Adipose_Subcutaneous--rs2921073_T--AF131215.9
Adipose_Subcutaneous--rs2921073_T--ALG1L13P
Adipose_Subcutaneous--rs2921073_T--FAM85B
Adipose_Subcutaneous--rs2921073_T--FAM86B3P
Adipose_Subcutaneous--rs2921073_T--FDFT1
Adipose_Subcutaneous--rs2942168_A--CRHR1
Adipose_Subcutaneous--rs2942168_A--DND1P1
Adipose_Subcutaneous--rs2942168_A--KANSL1
Adipose_Subcutaneous--rs2942168_A--KANSL1-AS1
Adipose_Subcutaneous--rs2942168_A--LINC02210
Adipose_Subcutaneous--rs2942168_A--LRRC37A
Adipose_Subcutaneous--rs2942168_A--LRRC37A4P
Adipose_Subcutaneous--rs2942168_A--MAPK8IP1P2
Adipose_Subcutaneous--rs2942168_A--PLEKHM1
Adipose_Subcutaneous--rs2942168_A--RP11-259G18.1
Adipose_Subcutaneous--rs2942168_A--RP11-259G18.3
Adipose_Subcutaneous--rs2942168_A--RP11-707O23.1
Adipose_Subcutaneous--rs2942168_A--WNT3
Adipose_Subcutaneous--rs3027247_C--CTC1
Adipose_Subcutaneous--rs3129882_G--HCG23
Adipose_Subcutaneous--rs3129882_G--HLA-DQA2
Adipose_Subcutaneous--rs3129882_G--HLA-DQB1-AS1
Adipose_Subcutaneous--rs3129882_G--HLA-DRA
Adipose_Subcutaneous--rs3129882_G--HLA-DRB5
Adipose_Subcutaneous--rs3129882_G--HLA-DRB6
Adipose_Subcutaneous--rs316619_C--JMJD7
Adipose_Subcutaneous--rs316619_C--NDUFAF1
Adipose_Subcutaneous--rs316619_C--OIP5-AS1
Adipose_Subcutaneous--rs316619_C--RPAP1
Adipose_Subcutaneous--rs316619_C--SPTBN5
Adipose_Subcutaneous--rs34025766_A--DCAF16
Adipose_Subcutaneous--rs34311866_C--DGKQ
Adipose_Subcutaneous--rs34311866_C--IDUA
Adipose_Subcutaneous--rs34311866_C--PCGF3
Adipose_Subcutaneous--rs365825_G--CRHR1
Adipose_Subcutaneous--rs365825_G--DCAKD
Adipose_Subcutaneous--rs365825_G--DND1P1
Adipose_Subcutaneous--rs365825_G--KANSL1
Adipose_Subcutaneous--rs365825_G--KANSL1-AS1
Adipose_Subcutaneous--rs365825_G--LINC02210
Adipose_Subcutaneous--rs365825_G--LRRC37A4P
Adipose_Subcutaneous--rs365825_G--MAPK8IP1P2
Adipose_Subcutaneous--rs365825_G--PLEKHM1
Adipose_Subcutaneous--rs365825_G--RP11-259G18.1
Adipose_Subcutaneous--rs365825_G--RP11-259G18.3
Adipose_Subcutaneous--rs365825_G--RP11-707O23.1
Adipose_Subcutaneous--rs365825_G--WNT3
Adipose_Subcutaneous--rs393152_G--CRHR1
Adipose_Subcutaneous--rs393152_G--DCAKD
Adipose_Subcutaneous--rs393152_G--DND1P1
Adipose_Subcutaneous--rs393152_G--KANSL1
Adipose_Subcutaneous--rs393152_G--KANSL1-AS1
Adipose_Subcutaneous--rs393152_G--LINC02210
Adipose_Subcutaneous--rs393152_G--LRRC37A
Adipose_Subcutaneous--rs393152_G--LRRC37A4P
Adipose_Subcutaneous--rs393152_G--MAPK8IP1P2
Adipose_Subcutaneous--rs393152_G--PLEKHM1
Adipose_Subcutaneous--rs393152_G--RP11-259G18.1
Adipose_Subcutaneous--rs393152_G--RP11-259G18.3
Adipose_Subcutaneous--rs393152_G--RP11-707O23.1
Adipose_Subcutaneous--rs393152_G--WNT3
Adipose_Subcutaneous--rs4101061_G--ANO6
Adipose_Subcutaneous--rs4140646_A--BTN2A2
Adipose_Subcutaneous--rs4140646_A--BTN3A2
Adipose_Subcutaneous--rs4140646_A--HIST1H2BK
Adipose_Subcutaneous--rs4140646_A--RP1-313I6.12
Adipose_Subcutaneous--rs4140646_A--ZFP57
Adipose_Subcutaneous--rs4140646_A--ZNF391
Adipose_Subcutaneous--rs4140646_A--ZNF602P
Adipose_Subcutaneous--rs4140646_A--ZSCAN26
Adipose_Subcutaneous--rs415430_C--ARL17A
Adipose_Subcutaneous--rs415430_C--CRHR1
Adipose_Subcutaneous--rs415430_C--DND1P1
Adipose_Subcutaneous--rs415430_C--KANSL1
Adipose_Subcutaneous--rs415430_C--KANSL1-AS1
Adipose_Subcutaneous--rs415430_C--LINC02210
Adipose_Subcutaneous--rs415430_C--LRRC37A4P
Adipose_Subcutaneous--rs415430_C--MAPK8IP1P2
Adipose_Subcutaneous--rs415430_C--PLEKHM1
Adipose_Subcutaneous--rs415430_C--RP11-259G18.1
Adipose_Subcutaneous--rs415430_C--RP11-259G18.3
Adipose_Subcutaneous--rs415430_C--RP11-707O23.1
Adipose_Subcutaneous--rs415430_C--WNT3
Adipose_Subcutaneous--rs4698412_G--RP11-115L11.1
Adipose_Subcutaneous--rs4713118_G--BTN3A2
Adipose_Subcutaneous--rs4713118_G--HIST1H2BK
Adipose_Subcutaneous--rs4713118_G--RP1-313I6.12
Adipose_Subcutaneous--rs4713118_G--ZFP57
Adipose_Subcutaneous--rs4713118_G--ZNF391
Adipose_Subcutaneous--rs4713118_G--ZNF602P
Adipose_Subcutaneous--rs4713118_G--ZSCAN23
Adipose_Subcutaneous--rs4713118_G--ZSCAN26
Adipose_Subcutaneous--rs4771268_T--OXGR1
Adipose_Subcutaneous--rs4954162_A--CCNT2
Adipose_Subcutaneous--rs4954162_A--MAPK14
Adipose_Subcutaneous--rs504594_A--HLA-C
Adipose_Subcutaneous--rs504594_A--HLA-DOB
Adipose_Subcutaneous--rs504594_A--HLA-DQA1
Adipose_Subcutaneous--rs504594_A--HLA-DQA2
Adipose_Subcutaneous--rs504594_A--HLA-DQB1
Adipose_Subcutaneous--rs504594_A--HLA-DQB2
Adipose_Subcutaneous--rs504594_A--HLA-DRB1
Adipose_Subcutaneous--rs504594_A--HLA-DRB6
Adipose_Subcutaneous--rs504594_A--PRRT1
Adipose_Subcutaneous--rs504594_A--XXbac-BPG154L12.4
Adipose_Subcutaneous--rs55818311_C--LSM7
Adipose_Subcutaneous--rs55961674_T--CSTA
Adipose_Subcutaneous--rs55961674_T--RP11-299J3.8
Adipose_Subcutaneous--rs55961674_T--WDR5B
Adipose_Subcutaneous--rs591323_A--WDR70
Adipose_Subcutaneous--rs61169879_T--MED13
Adipose_Subcutaneous--rs61169879_T--ZNF407
Adipose_Subcutaneous--rs620513_T--WDR70
Adipose_Subcutaneous--rs62053943_T--ARL17A
Adipose_Subcutaneous--rs62053943_T--CRHR1
Adipose_Subcutaneous--rs62053943_T--DND1P1
Adipose_Subcutaneous--rs62053943_T--KANSL1
Adipose_Subcutaneous--rs62053943_T--KANSL1-AS1
Adipose_Subcutaneous--rs62053943_T--LINC02210
Adipose_Subcutaneous--rs62053943_T--LRRC37A2
Adipose_Subcutaneous--rs62053943_T--LRRC37A4P
Adipose_Subcutaneous--rs62053943_T--MAPK8IP1P2
Adipose_Subcutaneous--rs62053943_T--RP11-259G18.1
Adipose_Subcutaneous--rs62053943_T--RP11-259G18.3
Adipose_Subcutaneous--rs62053943_T--RP11-707O23.1
Adipose_Subcutaneous--rs62053943_T--WNT3
Adipose_Subcutaneous--rs62120679_T--LSM7
Adipose_Subcutaneous--rs6416935_T--MED13
Adipose_Subcutaneous--rs6449168_T--RP11-115L11.1
Adipose_Subcutaneous--rs6465122_T--AC004980.7
Adipose_Subcutaneous--rs6465122_T--DTX2
Adipose_Subcutaneous--rs6465122_T--DTX2P1
Adipose_Subcutaneous--rs6465122_T--SSC4D
Adipose_Subcutaneous--rs6465122_T--ZP3
Adipose_Subcutaneous--rs6500328_G--CYLD
Adipose_Subcutaneous--rs6500328_G--RP11-327F22.1
Adipose_Subcutaneous--rs6532197_G--MMRN1
Adipose_Subcutaneous--rs6599388_T--DGKQ
Adipose_Subcutaneous--rs6599388_T--IDUA
Adipose_Subcutaneous--rs6599388_T--SLC26A1
Adipose_Subcutaneous--rs6599388_T--TMEM175
Adipose_Subcutaneous--rs666463_T--DNAH17
Adipose_Subcutaneous--rs6679073_A--PM20D1
Adipose_Subcutaneous--rs67460515_C--SPTSSB
Adipose_Subcutaneous--rs6812193_T--FAM47E
Adipose_Subcutaneous--rs6826785_C--MMRN1
Adipose_Subcutaneous--rs6854006_T--FAM47E
Adipose_Subcutaneous--rs687432_A--MED19
Adipose_Subcutaneous--rs7221167_C--CRHR1
Adipose_Subcutaneous--rs7221167_C--DND1P1
Adipose_Subcutaneous--rs7221167_C--KANSL1-AS1
Adipose_Subcutaneous--rs7221167_C--LINC02210
Adipose_Subcutaneous--rs7221167_C--LRRC37A
Adipose_Subcutaneous--rs7221167_C--LRRC37A4P
Adipose_Subcutaneous--rs7221167_C--MAPK8IP1P2
Adipose_Subcutaneous--rs7221167_C--MAPT
Adipose_Subcutaneous--rs7221167_C--RP11-259G18.1
Adipose_Subcutaneous--rs7221167_C--RP11-259G18.3
Adipose_Subcutaneous--rs7221167_C--RP11-707O23.1
Adipose_Subcutaneous--rs7225002_G--CRHR1
Adipose_Subcutaneous--rs7225002_G--DND1P1
Adipose_Subcutaneous--rs7225002_G--KANSL1-AS1
Adipose_Subcutaneous--rs7225002_G--LINC02210
Adipose_Subcutaneous--rs7225002_G--LRRC37A2
Adipose_Subcutaneous--rs7225002_G--LRRC37A4P
Adipose_Subcutaneous--rs7225002_G--MAPK8IP1P2
Adipose_Subcutaneous--rs7225002_G--MAPT
Adipose_Subcutaneous--rs7225002_G--PLEKHM1
Adipose_Subcutaneous--rs7225002_G--RP11-259G18.1
Adipose_Subcutaneous--rs7225002_G--RP11-259G18.3
Adipose_Subcutaneous--rs7225002_G--RP11-707O23.1
Adipose_Subcutaneous--rs7225002_G--RP11-927P21.1
Adipose_Subcutaneous--rs7225002_G--RP11-927P21.2
Adipose_Subcutaneous--rs7225002_G--WNT3
Adipose_Subcutaneous--rs76904798_T--LRRK2
Adipose_Subcutaneous--rs8005172_T--GALC
Adipose_Subcutaneous--rs8070723_G--ARL17A
Adipose_Subcutaneous--rs8070723_G--CRHR1
Adipose_Subcutaneous--rs8070723_G--DND1P1
Adipose_Subcutaneous--rs8070723_G--KANSL1
Adipose_Subcutaneous--rs8070723_G--KANSL1-AS1
Adipose_Subcutaneous--rs8070723_G--LINC02210
Adipose_Subcutaneous--rs8070723_G--LRRC37A2
Adipose_Subcutaneous--rs8070723_G--LRRC37A4P
Adipose_Subcutaneous--rs8070723_G--MAPK8IP1P2
Adipose_Subcutaneous--rs8070723_G--MAPT
Adipose_Subcutaneous--rs8070723_G--PLEKHM1
Adipose_Subcutaneous--rs8070723_G--RP11-259G18.1
Adipose_Subcutaneous--rs8070723_G--RP11-259G18.3
Adipose_Subcutaneous--rs8070723_G--RP11-707O23.1
Adipose_Subcutaneous--rs8070723_G--WNT3
Adipose_Subcutaneous--rs8087969_G--MEX3C
Adipose_Subcutaneous--rs8180209_G--MMRN1
Adipose_Subcutaneous--rs823114_G--NUCKS1
Adipose_Subcutaneous--rs823114_G--PM20D1
Adipose_Subcutaneous--rs823114_G--RAB29
Adipose_Subcutaneous--rs823118_C--NUCKS1
Adipose_Subcutaneous--rs823118_C--PM20D1
Adipose_Subcutaneous--rs823118_C--RAB29
Adipose_Subcutaneous--rs823156_G--PM20D1
Adipose_Subcutaneous--rs823156_G--RAB29
Adipose_Subcutaneous--rs849898_G--MRPL55
Adipose_Subcutaneous--rs9261484_T--HLA-A
Adipose_Subcutaneous--rs9261484_T--HLA-J
Adipose_Subcutaneous--rs9261484_T--HLA-K
Adipose_Subcutaneous--rs9261484_T--IFITM4P
Adipose_Subcutaneous--rs9261484_T--KCNIP1
Adipose_Subcutaneous--rs9261484_T--PAIP1P1
Adipose_Subcutaneous--rs9261484_T--RPL23AP1
Adipose_Subcutaneous--rs9261484_T--VARS2
Adipose_Subcutaneous--rs9261484_T--ZNRD1ASP
Adipose_Subcutaneous--rs9267659_A--ATF6B
Adipose_Subcutaneous--rs9267659_A--C4A
Adipose_Subcutaneous--rs9267659_A--CYP21A2
Adipose_Subcutaneous--rs9267659_A--HCG23
Adipose_Subcutaneous--rs9267659_A--HCG27
Adipose_Subcutaneous--rs9267659_A--HLA-DQA2
Adipose_Subcutaneous--rs9267659_A--HLA-DQB1
Adipose_Subcutaneous--rs9267659_A--HLA-DQB1-AS1
Adipose_Subcutaneous--rs9267659_A--HLA-DQB2
Adipose_Subcutaneous--rs9267659_A--HLA-DRB1
Adipose_Subcutaneous--rs9267659_A--HLA-DRB5
Adipose_Subcutaneous--rs9267659_A--HLA-DRB6
Adipose_Subcutaneous--rs9267659_A--HLA-DRB9
Adipose_Subcutaneous--rs9267659_A--HLA-G
Adipose_Subcutaneous--rs9267659_A--LY6G5B
Adipose_Subcutaneous--rs9267659_A--MICB
Adipose_Subcutaneous--rs9267659_A--MIR6891
Adipose_Subcutaneous--rs9267659_A--PRRT1
Adipose_Subcutaneous--rs9267659_A--SKIV2L
Adipose_Subcutaneous--rs947211_A--PM20D1
Adipose_Subcutaneous--rs947211_A--RAB29
Adipose_Subcutaneous--rs9568188_C--EBPL
Adipose_Subcutaneous--rs979812_T--GALC
Adipose_Subcutaneous--rs9912362_T--DND1P1
Adipose_Subcutaneous--rs9912362_T--JAZF1
Adipose_Subcutaneous--rs9912362_T--KANSL1-AS1
Adipose_Subcutaneous--rs9912362_T--LINC02210
Adipose_Subcutaneous--rs9912362_T--LRRC37A
Adipose_Subcutaneous--rs9912362_T--LRRC37A4P
Adipose_Subcutaneous--rs9912362_T--MAPK8IP1P2
Adipose_Subcutaneous--rs9912362_T--RP11-259G18.3
Adipose_Subcutaneous--rs9912362_T--RP11-707O23.1
Adipose_Visceral_Omentum--rs10256359_T--AC005082.12
Adipose_Visceral_Omentum--rs10256359_T--KLHL7
Adipose_Visceral_Omentum--rs10256359_T--KLHL7-AS1
Adipose_Visceral_Omentum--rs10256359_T--NUPL2
Adipose_Visceral_Omentum--rs10463554_C--EIF3KP1
Adipose_Visceral_Omentum--rs10501570_C--BDNF
Adipose_Visceral_Omentum--rs10788972_A--TTN-AS1
Adipose_Visceral_Omentum--rs11012_T--ARHGAP27
Adipose_Visceral_Omentum--rs11012_T--ARL17A
Adipose_Visceral_Omentum--rs11012_T--CRHR1
Adipose_Visceral_Omentum--rs11012_T--DND1P1
Adipose_Visceral_Omentum--rs11012_T--KANSL1
Adipose_Visceral_Omentum--rs11012_T--KANSL1-AS1
Adipose_Visceral_Omentum--rs11012_T--LINC02210
Adipose_Visceral_Omentum--rs11012_T--LRRC37A4P
Adipose_Visceral_Omentum--rs11012_T--MAPK8IP1P1
Adipose_Visceral_Omentum--rs11012_T--MAPK8IP1P2
Adipose_Visceral_Omentum--rs11012_T--PLEKHM1
Adipose_Visceral_Omentum--rs11012_T--RP11-259G18.1
Adipose_Visceral_Omentum--rs11012_T--RP11-259G18.3
Adipose_Visceral_Omentum--rs11012_T--RP11-707O23.1
Adipose_Visceral_Omentum--rs11026412_A--ANO5
Adipose_Visceral_Omentum--rs11060180_G--FAM196B
Adipose_Visceral_Omentum--rs11150601_G--HSD3B7
Adipose_Visceral_Omentum--rs11150601_G--KAT8
Adipose_Visceral_Omentum--rs11150601_G--RP11-1072A3.4
Adipose_Visceral_Omentum--rs11150601_G--RP11-196G11.2
Adipose_Visceral_Omentum--rs113434679_A--ARL17A
Adipose_Visceral_Omentum--rs113434679_A--CRHR1
Adipose_Visceral_Omentum--rs113434679_A--DND1P1
Adipose_Visceral_Omentum--rs113434679_A--KANSL1
Adipose_Visceral_Omentum--rs113434679_A--KANSL1-AS1
Adipose_Visceral_Omentum--rs113434679_A--LINC02210
Adipose_Visceral_Omentum--rs113434679_A--LRRC37A
Adipose_Visceral_Omentum--rs113434679_A--LRRC37A2
Adipose_Visceral_Omentum--rs113434679_A--LRRC37A4P
Adipose_Visceral_Omentum--rs113434679_A--MAPK8IP1P1
Adipose_Visceral_Omentum--rs113434679_A--MAPK8IP1P2
Adipose_Visceral_Omentum--rs113434679_A--MAPT
Adipose_Visceral_Omentum--rs113434679_A--PLEKHM1
Adipose_Visceral_Omentum--rs113434679_A--RP11-259G18.1
Adipose_Visceral_Omentum--rs113434679_A--RP11-259G18.3
Adipose_Visceral_Omentum--rs113434679_A--RP11-707O23.1
Adipose_Visceral_Omentum--rs11557080_A--PM20D1
Adipose_Visceral_Omentum--rs11557080_A--RAB29
Adipose_Visceral_Omentum--rs11578699_T--VAMP4
Adipose_Visceral_Omentum--rs11610045_G--LRRN2
Adipose_Visceral_Omentum--rs11707416_A--P2RY12
Adipose_Visceral_Omentum--rs11724635_C--RP11-115L11.1
Adipose_Visceral_Omentum--rs11865038_T--HSD3B7
Adipose_Visceral_Omentum--rs11865038_T--KAT8
Adipose_Visceral_Omentum--rs11865038_T--RP11-1072A3.4
Adipose_Visceral_Omentum--rs11865038_T--RP11-196G11.2
Adipose_Visceral_Omentum--rs11865038_T--SETD1A
Adipose_Visceral_Omentum--rs11865038_T--STX1B
Adipose_Visceral_Omentum--rs11868035_A--RP1-253P7.4
Adipose_Visceral_Omentum--rs11868035_A--TOM1L2
Adipose_Visceral_Omentum--rs11950533_A--CAMLG
Adipose_Visceral_Omentum--rs12147950_T--SLC25A21-AS1
Adipose_Visceral_Omentum--rs12185268_G--CRHR1
Adipose_Visceral_Omentum--rs12185268_G--DND1P1
Adipose_Visceral_Omentum--rs12185268_G--KANSL1
Adipose_Visceral_Omentum--rs12185268_G--KANSL1-AS1
Adipose_Visceral_Omentum--rs12185268_G--LINC02210
Adipose_Visceral_Omentum--rs12185268_G--LRRC37A4P
Adipose_Visceral_Omentum--rs12185268_G--MAPK8IP1P1
Adipose_Visceral_Omentum--rs12185268_G--MAPK8IP1P2
Adipose_Visceral_Omentum--rs12185268_G--MAPT
Adipose_Visceral_Omentum--rs12185268_G--PLEKHM1
Adipose_Visceral_Omentum--rs12185268_G--RP11-259G18.1
Adipose_Visceral_Omentum--rs12185268_G--RP11-259G18.3
Adipose_Visceral_Omentum--rs12185268_G--RP11-707O23.1
Adipose_Visceral_Omentum--rs12497850_G--AMT
Adipose_Visceral_Omentum--rs12497850_G--CCDC36
Adipose_Visceral_Omentum--rs12497850_G--DALRD3
Adipose_Visceral_Omentum--rs12497850_G--NCKIPSD
Adipose_Visceral_Omentum--rs12497850_G--NICN1
Adipose_Visceral_Omentum--rs12497850_G--P4HTM
Adipose_Visceral_Omentum--rs12497850_G--RP11-3B7.1
Adipose_Visceral_Omentum--rs12497850_G--WDR6
Adipose_Visceral_Omentum--rs12600861_C--CHRNB1
Adipose_Visceral_Omentum--rs1293298_C--CTSB
Adipose_Visceral_Omentum--rs1293298_C--FAM86B3P
Adipose_Visceral_Omentum--rs12951632_C--TUBG2
Adipose_Visceral_Omentum--rs1296028_G--CTSB
Adipose_Visceral_Omentum--rs1296028_G--FAM86B3P
Adipose_Visceral_Omentum--rs14235_A--KAT8
Adipose_Visceral_Omentum--rs14235_A--RP11-196G11.2
Adipose_Visceral_Omentum--rs14235_A--SETD1A
Adipose_Visceral_Omentum--rs1450522_G--SPTSSB
Adipose_Visceral_Omentum--rs1474055_T--LRRTM1
Adipose_Visceral_Omentum--rs1491942_G--LRRK2
Adipose_Visceral_Omentum--rs162227_C--ERCC8
Adipose_Visceral_Omentum--rs17425622_C--HLA-DOB
Adipose_Visceral_Omentum--rs17425622_C--HLA-DQA2
Adipose_Visceral_Omentum--rs17425622_C--HLA-DQB1
Adipose_Visceral_Omentum--rs17425622_C--HLA-DQB1-AS1
Adipose_Visceral_Omentum--rs17425622_C--HLA-DRB6
Adipose_Visceral_Omentum--rs17425622_C--HLA-DRB9
Adipose_Visceral_Omentum--rs17577094_G--CRHR1
Adipose_Visceral_Omentum--rs17577094_G--DND1P1
Adipose_Visceral_Omentum--rs17577094_G--KANSL1
Adipose_Visceral_Omentum--rs17577094_G--KANSL1-AS1
Adipose_Visceral_Omentum--rs17577094_G--LINC02210
Adipose_Visceral_Omentum--rs17577094_G--LRRC37A4P
Adipose_Visceral_Omentum--rs17577094_G--MAPK8IP1P1
Adipose_Visceral_Omentum--rs17577094_G--MAPK8IP1P2
Adipose_Visceral_Omentum--rs17577094_G--MAPT
Adipose_Visceral_Omentum--rs17577094_G--PLEKHM1
Adipose_Visceral_Omentum--rs17577094_G--RP11-259G18.1
Adipose_Visceral_Omentum--rs17577094_G--RP11-259G18.3
Adipose_Visceral_Omentum--rs17577094_G--RP11-707O23.1
Adipose_Visceral_Omentum--rs17649553_T--ARL17A
Adipose_Visceral_Omentum--rs17649553_T--CRHR1
Adipose_Visceral_Omentum--rs17649553_T--DND1P1
Adipose_Visceral_Omentum--rs17649553_T--KANSL1
Adipose_Visceral_Omentum--rs17649553_T--KANSL1-AS1
Adipose_Visceral_Omentum--rs17649553_T--LINC02210
Adipose_Visceral_Omentum--rs17649553_T--LRRC37A
Adipose_Visceral_Omentum--rs17649553_T--LRRC37A4P
Adipose_Visceral_Omentum--rs17649553_T--MAPK8IP1P1
Adipose_Visceral_Omentum--rs17649553_T--MAPK8IP1P2
Adipose_Visceral_Omentum--rs17649553_T--MAPT
Adipose_Visceral_Omentum--rs17649553_T--PLEKHM1
Adipose_Visceral_Omentum--rs17649553_T--RP11-259G18.1
Adipose_Visceral_Omentum--rs17649553_T--RP11-259G18.3
Adipose_Visceral_Omentum--rs17649553_T--RP11-707O23.1
Adipose_Visceral_Omentum--rs183211_A--CRHR1
Adipose_Visceral_Omentum--rs183211_A--DND1P1
Adipose_Visceral_Omentum--rs183211_A--KANSL1-AS1
Adipose_Visceral_Omentum--rs183211_A--LINC02210
Adipose_Visceral_Omentum--rs183211_A--LRRC37A
Adipose_Visceral_Omentum--rs183211_A--LRRC37A4P
Adipose_Visceral_Omentum--rs183211_A--MAPK8IP1P1
Adipose_Visceral_Omentum--rs183211_A--RP11-259G18.1
Adipose_Visceral_Omentum--rs183211_A--RP11-259G18.3
Adipose_Visceral_Omentum--rs183211_A--RP11-707O23.1
Adipose_Visceral_Omentum--rs1867598_G--ERCC8
Adipose_Visceral_Omentum--rs199347_G--AC005082.12
Adipose_Visceral_Omentum--rs199347_G--KLHL7-AS1
Adipose_Visceral_Omentum--rs199347_G--NUPL2
Adipose_Visceral_Omentum--rs199351_C--AC005082.12
Adipose_Visceral_Omentum--rs199351_C--KLHL7-AS1
Adipose_Visceral_Omentum--rs199351_C--NUPL2
Adipose_Visceral_Omentum--rs199453_T--CRHR1
Adipose_Visceral_Omentum--rs199453_T--DND1P1
Adipose_Visceral_Omentum--rs199453_T--KANSL1-AS1
Adipose_Visceral_Omentum--rs199453_T--LINC02210
Adipose_Visceral_Omentum--rs199453_T--LRRC37A
Adipose_Visceral_Omentum--rs199453_T--LRRC37A4P
Adipose_Visceral_Omentum--rs199453_T--MAPK8IP1P1
Adipose_Visceral_Omentum--rs199453_T--MAPK8IP1P2
Adipose_Visceral_Omentum--rs199453_T--RP11-259G18.1
Adipose_Visceral_Omentum--rs199453_T--RP11-259G18.3
Adipose_Visceral_Omentum--rs199453_T--RP11-707O23.1
Adipose_Visceral_Omentum--rs199498_C--ARL17A
Adipose_Visceral_Omentum--rs199498_C--CRHR1
Adipose_Visceral_Omentum--rs199498_C--DND1P1
Adipose_Visceral_Omentum--rs199498_C--KANSL1-AS1
Adipose_Visceral_Omentum--rs199498_C--LINC02210
Adipose_Visceral_Omentum--rs199498_C--LRRC37A
Adipose_Visceral_Omentum--rs199498_C--LRRC37A2
Adipose_Visceral_Omentum--rs199498_C--LRRC37A4P
Adipose_Visceral_Omentum--rs199498_C--MAPK8IP1P1
Adipose_Visceral_Omentum--rs199498_C--MAPK8IP1P2
Adipose_Visceral_Omentum--rs199498_C--RP11-259G18.1
Adipose_Visceral_Omentum--rs199498_C--RP11-259G18.3
Adipose_Visceral_Omentum--rs199498_C--RP11-707O23.1
Adipose_Visceral_Omentum--rs199515_G--CRHR1
Adipose_Visceral_Omentum--rs199515_G--DND1P1
Adipose_Visceral_Omentum--rs199515_G--KANSL1
Adipose_Visceral_Omentum--rs199515_G--KANSL1-AS1
Adipose_Visceral_Omentum--rs199515_G--LINC02210
Adipose_Visceral_Omentum--rs199515_G--LRRC37A4P
Adipose_Visceral_Omentum--rs199515_G--MAPK8IP1P1
Adipose_Visceral_Omentum--rs199515_G--MAPK8IP1P2
Adipose_Visceral_Omentum--rs199515_G--RP11-259G18.1
Adipose_Visceral_Omentum--rs199515_G--RP11-259G18.3
Adipose_Visceral_Omentum--rs199515_G--RP11-707O23.1
Adipose_Visceral_Omentum--rs199515_G--WNT3
Adipose_Visceral_Omentum--rs199533_A--CRHR1
Adipose_Visceral_Omentum--rs199533_A--DND1P1
Adipose_Visceral_Omentum--rs199533_A--KANSL1
Adipose_Visceral_Omentum--rs199533_A--KANSL1-AS1
Adipose_Visceral_Omentum--rs199533_A--LINC02210
Adipose_Visceral_Omentum--rs199533_A--MAPK8IP1P1
Adipose_Visceral_Omentum--rs199533_A--MAPT
Adipose_Visceral_Omentum--rs199533_A--PLEKHM1
Adipose_Visceral_Omentum--rs199533_A--RP11-259G18.1
Adipose_Visceral_Omentum--rs199533_A--RP11-259G18.3
Adipose_Visceral_Omentum--rs199533_A--RP11-707O23.1
Adipose_Visceral_Omentum--rs2042477_A--PROM2
Adipose_Visceral_Omentum--rs2102808_T--LRRTM1
Adipose_Visceral_Omentum--rs2248244_A--DYRK1A
Adipose_Visceral_Omentum--rs2251086_T--USP3
Adipose_Visceral_Omentum--rs2269906_C--ASB16-AS1
Adipose_Visceral_Omentum--rs2269906_C--ST6GALNAC3
Adipose_Visceral_Omentum--rs2270968_T--MCCC1
Adipose_Visceral_Omentum--rs2280104_T--BIN3
Adipose_Visceral_Omentum--rs2280104_T--C8orf58
Adipose_Visceral_Omentum--rs2280104_T--CCAR2
Adipose_Visceral_Omentum--rs2280104_T--RP11-33A14.1
Adipose_Visceral_Omentum--rs2295545_C--DDRGK1
Adipose_Visceral_Omentum--rs2295545_C--ITPA
Adipose_Visceral_Omentum--rs2395163_C--HLA-DQA2
Adipose_Visceral_Omentum--rs2395163_C--HLA-DRB1
Adipose_Visceral_Omentum--rs2395163_C--HLA-DRB6
Adipose_Visceral_Omentum--rs2395163_C--HLA-DRB9
Adipose_Visceral_Omentum--rs26431_G--EIF3KP1
Adipose_Visceral_Omentum--rs2694528_C--ERCC8
Adipose_Visceral_Omentum--rs2740594_G--CTSB
Adipose_Visceral_Omentum--rs2740594_G--FAM86B3P
Adipose_Visceral_Omentum--rs2823357_A--DIAPH2-AS1
Adipose_Visceral_Omentum--rs2904880_C--RP11-1348G14.4
Adipose_Visceral_Omentum--rs2904880_C--SH2B1
Adipose_Visceral_Omentum--rs2904880_C--SULT1A1
Adipose_Visceral_Omentum--rs2904880_C--SULT1A2
Adipose_Visceral_Omentum--rs2921073_T--AF131215.2
Adipose_Visceral_Omentum--rs2921073_T--AF131215.9
Adipose_Visceral_Omentum--rs2921073_T--ALG1L13P
Adipose_Visceral_Omentum--rs2921073_T--FAM85B
Adipose_Visceral_Omentum--rs2921073_T--FAM86B3P
Adipose_Visceral_Omentum--rs2921073_T--KIAA1456
Adipose_Visceral_Omentum--rs2921073_T--RPL10P19
Adipose_Visceral_Omentum--rs2942168_A--CRHR1
Adipose_Visceral_Omentum--rs2942168_A--DND1P1
Adipose_Visceral_Omentum--rs2942168_A--KANSL1
Adipose_Visceral_Omentum--rs2942168_A--KANSL1-AS1
Adipose_Visceral_Omentum--rs2942168_A--LINC02210
Adipose_Visceral_Omentum--rs2942168_A--LRRC37A
Adipose_Visceral_Omentum--rs2942168_A--LRRC37A4P
Adipose_Visceral_Omentum--rs2942168_A--MAPK8IP1P1
Adipose_Visceral_Omentum--rs2942168_A--MAPK8IP1P2
Adipose_Visceral_Omentum--rs2942168_A--MAPT
Adipose_Visceral_Omentum--rs2942168_A--PLEKHM1
Adipose_Visceral_Omentum--rs2942168_A--PLIN5
Adipose_Visceral_Omentum--rs2942168_A--RP11-259G18.1
Adipose_Visceral_Omentum--rs2942168_A--RP11-259G18.3
Adipose_Visceral_Omentum--rs2942168_A--RP11-707O23.1
Adipose_Visceral_Omentum--rs3027247_C--CTC1
Adipose_Visceral_Omentum--rs3129882_G--HCG23
Adipose_Visceral_Omentum--rs3129882_G--HLA-DRB5
Adipose_Visceral_Omentum--rs3129882_G--HLA-DRB6
Adipose_Visceral_Omentum--rs316619_C--OIP5-AS1
Adipose_Visceral_Omentum--rs316619_C--RPAP1
Adipose_Visceral_Omentum--rs316619_C--SPTBN5
Adipose_Visceral_Omentum--rs34311866_C--DGKQ
Adipose_Visceral_Omentum--rs34311866_C--IDUA
Adipose_Visceral_Omentum--rs365825_G--CRHR1
Adipose_Visceral_Omentum--rs365825_G--DND1P1
Adipose_Visceral_Omentum--rs365825_G--KANSL1
Adipose_Visceral_Omentum--rs365825_G--KANSL1-AS1
Adipose_Visceral_Omentum--rs365825_G--LINC02210
Adipose_Visceral_Omentum--rs365825_G--LRRC37A4P
Adipose_Visceral_Omentum--rs365825_G--MAPK8IP1P1
Adipose_Visceral_Omentum--rs365825_G--MAPK8IP1P2
Adipose_Visceral_Omentum--rs365825_G--RP11-259G18.1
Adipose_Visceral_Omentum--rs365825_G--RP11-259G18.3
Adipose_Visceral_Omentum--rs365825_G--RP11-707O23.1
Adipose_Visceral_Omentum--rs365825_G--WNT3
Adipose_Visceral_Omentum--rs393152_G--CRHR1
Adipose_Visceral_Omentum--rs393152_G--DND1P1
Adipose_Visceral_Omentum--rs393152_G--KANSL1
Adipose_Visceral_Omentum--rs393152_G--KANSL1-AS1
Adipose_Visceral_Omentum--rs393152_G--LINC02210
Adipose_Visceral_Omentum--rs393152_G--LRRC37A
Adipose_Visceral_Omentum--rs393152_G--LRRC37A4P
Adipose_Visceral_Omentum--rs393152_G--MAPK8IP1P1
Adipose_Visceral_Omentum--rs393152_G--MAPK8IP1P2
Adipose_Visceral_Omentum--rs393152_G--RP11-259G18.1
Adipose_Visceral_Omentum--rs393152_G--RP11-259G18.3
Adipose_Visceral_Omentum--rs393152_G--RP11-707O23.1
Adipose_Visceral_Omentum--rs393152_G--WNT3
Adipose_Visceral_Omentum--rs4140646_A--BTN3A2
Adipose_Visceral_Omentum--rs4140646_A--RP1-313I6.12
Adipose_Visceral_Omentum--rs4140646_A--ZFP57
Adipose_Visceral_Omentum--rs4140646_A--ZNF602P
Adipose_Visceral_Omentum--rs4140646_A--ZNF603P
Adipose_Visceral_Omentum--rs415430_C--ARL17A
Adipose_Visceral_Omentum--rs415430_C--CRHR1
Adipose_Visceral_Omentum--rs415430_C--DND1P1
Adipose_Visceral_Omentum--rs415430_C--KANSL1
Adipose_Visceral_Omentum--rs415430_C--KANSL1-AS1
Adipose_Visceral_Omentum--rs415430_C--LINC02210
Adipose_Visceral_Omentum--rs415430_C--LRRC37A4P
Adipose_Visceral_Omentum--rs415430_C--MAPK8IP1P1
Adipose_Visceral_Omentum--rs415430_C--MAPK8IP1P2
Adipose_Visceral_Omentum--rs415430_C--RP11-259G18.1
Adipose_Visceral_Omentum--rs415430_C--RP11-259G18.3
Adipose_Visceral_Omentum--rs415430_C--RP11-707O23.1
Adipose_Visceral_Omentum--rs415430_C--WNT3
Adipose_Visceral_Omentum--rs4266290_C--RP11-115L11.1
Adipose_Visceral_Omentum--rs429358_C--RIMKLA
Adipose_Visceral_Omentum--rs4538475_G--RP11-115L11.1
Adipose_Visceral_Omentum--rs4698412_G--RP11-115L11.1
Adipose_Visceral_Omentum--rs4713118_G--BTN3A2
Adipose_Visceral_Omentum--rs4713118_G--RP1-313I6.12
Adipose_Visceral_Omentum--rs4713118_G--ZFP57
Adipose_Visceral_Omentum--rs4713118_G--ZNF603P
Adipose_Visceral_Omentum--rs504594_A--HLA-DOB
Adipose_Visceral_Omentum--rs504594_A--HLA-DQA2
Adipose_Visceral_Omentum--rs504594_A--HLA-DQB1
Adipose_Visceral_Omentum--rs504594_A--HLA-DQB1-AS1
Adipose_Visceral_Omentum--rs504594_A--HLA-DRB6
Adipose_Visceral_Omentum--rs504594_A--HLA-DRB9
Adipose_Visceral_Omentum--rs55818311_C--LSM7
Adipose_Visceral_Omentum--rs55961674_T--RP11-299J3.8
Adipose_Visceral_Omentum--rs5910_A--DOCK2
Adipose_Visceral_Omentum--rs62053943_T--ARL17A
Adipose_Visceral_Omentum--rs62053943_T--C18orf25
Adipose_Visceral_Omentum--rs62053943_T--CRHR1
Adipose_Visceral_Omentum--rs62053943_T--DND1P1
Adipose_Visceral_Omentum--rs62053943_T--KANSL1-AS1
Adipose_Visceral_Omentum--rs62053943_T--LINC02210
Adipose_Visceral_Omentum--rs62053943_T--LRRC37A2
Adipose_Visceral_Omentum--rs62053943_T--LRRC37A4P
Adipose_Visceral_Omentum--rs62053943_T--MAPK8IP1P1
Adipose_Visceral_Omentum--rs62053943_T--MAPK8IP1P2
Adipose_Visceral_Omentum--rs62053943_T--MAPT
Adipose_Visceral_Omentum--rs62053943_T--RP11-259G18.1
Adipose_Visceral_Omentum--rs62053943_T--RP11-259G18.3
Adipose_Visceral_Omentum--rs62053943_T--RP11-707O23.1
Adipose_Visceral_Omentum--rs62120679_T--LSM7
Adipose_Visceral_Omentum--rs62120679_T--SPPL2B
Adipose_Visceral_Omentum--rs6449168_T--RP11-115L11.1
Adipose_Visceral_Omentum--rs6465122_T--AC004980.8
Adipose_Visceral_Omentum--rs6465122_T--AC004980.9
Adipose_Visceral_Omentum--rs6465122_T--AK8
Adipose_Visceral_Omentum--rs6465122_T--DTX2P1
Adipose_Visceral_Omentum--rs6465122_T--PNPLA7
Adipose_Visceral_Omentum--rs6465122_T--UPK3B
Adipose_Visceral_Omentum--rs6465122_T--ZP3
Adipose_Visceral_Omentum--rs6599388_T--DGKQ
Adipose_Visceral_Omentum--rs6599388_T--IDUA
Adipose_Visceral_Omentum--rs666463_T--DNAH17
Adipose_Visceral_Omentum--rs6679073_A--PM20D1
Adipose_Visceral_Omentum--rs67460515_C--SPTSSB
Adipose_Visceral_Omentum--rs6812193_T--FAM47E
Adipose_Visceral_Omentum--rs6854006_T--FAM47E
Adipose_Visceral_Omentum--rs7221167_C--DND1P1
Adipose_Visceral_Omentum--rs7221167_C--KANSL1-AS1
Adipose_Visceral_Omentum--rs7221167_C--LINC02210
Adipose_Visceral_Omentum--rs7221167_C--LRRC37A
Adipose_Visceral_Omentum--rs7221167_C--LRRC37A4P
Adipose_Visceral_Omentum--rs7221167_C--MAPK8IP1P1
Adipose_Visceral_Omentum--rs7221167_C--MAPK8IP1P2
Adipose_Visceral_Omentum--rs7221167_C--MAPT
Adipose_Visceral_Omentum--rs7221167_C--RP11-259G18.3
Adipose_Visceral_Omentum--rs7221167_C--RP11-707O23.1
Adipose_Visceral_Omentum--rs7225002_G--ARL17B
Adipose_Visceral_Omentum--rs7225002_G--CRHR1
Adipose_Visceral_Omentum--rs7225002_G--DND1P1
Adipose_Visceral_Omentum--rs7225002_G--KANSL1-AS1
Adipose_Visceral_Omentum--rs7225002_G--LINC02210
Adipose_Visceral_Omentum--rs7225002_G--LRRC37A2
Adipose_Visceral_Omentum--rs7225002_G--LRRC37A4P
Adipose_Visceral_Omentum--rs7225002_G--MAPK8IP1P1
Adipose_Visceral_Omentum--rs7225002_G--MAPK8IP1P2
Adipose_Visceral_Omentum--rs7225002_G--RP11-259G18.3
Adipose_Visceral_Omentum--rs7225002_G--RP11-707O23.1
Adipose_Visceral_Omentum--rs7225002_G--RP11-927P21.1
Adipose_Visceral_Omentum--rs7225002_G--RP11-927P21.2
Adipose_Visceral_Omentum--rs7577851_T--GFPT1
Adipose_Visceral_Omentum--rs76904798_T--LRRK2
Adipose_Visceral_Omentum--rs8005172_T--CDC40
Adipose_Visceral_Omentum--rs8005172_T--GALC
Adipose_Visceral_Omentum--rs8070723_G--ARL17A
Adipose_Visceral_Omentum--rs8070723_G--CRHR1
Adipose_Visceral_Omentum--rs8070723_G--DND1P1
Adipose_Visceral_Omentum--rs8070723_G--KANSL1
Adipose_Visceral_Omentum--rs8070723_G--KANSL1-AS1
Adipose_Visceral_Omentum--rs8070723_G--LINC02210
Adipose_Visceral_Omentum--rs8070723_G--LRRC37A2
Adipose_Visceral_Omentum--rs8070723_G--LRRC37A4P
Adipose_Visceral_Omentum--rs8070723_G--MAPK8IP1P1
Adipose_Visceral_Omentum--rs8070723_G--MAPK8IP1P2
Adipose_Visceral_Omentum--rs8070723_G--MAPT
Adipose_Visceral_Omentum--rs8070723_G--RP11-259G18.1
Adipose_Visceral_Omentum--rs8070723_G--RP11-259G18.3
Adipose_Visceral_Omentum--rs8070723_G--RP11-707O23.1
Adipose_Visceral_Omentum--rs823114_G--NUCKS1
Adipose_Visceral_Omentum--rs823114_G--PM20D1
Adipose_Visceral_Omentum--rs823114_G--RAB29
Adipose_Visceral_Omentum--rs823118_C--NUCKS1
Adipose_Visceral_Omentum--rs823118_C--PM20D1
Adipose_Visceral_Omentum--rs823118_C--RAB29
Adipose_Visceral_Omentum--rs823156_G--PM20D1
Adipose_Visceral_Omentum--rs823156_G--RAB29
Adipose_Visceral_Omentum--rs9261484_T--HLA-K
Adipose_Visceral_Omentum--rs9261484_T--IFITM4P
Adipose_Visceral_Omentum--rs9261484_T--MICE
Adipose_Visceral_Omentum--rs9261484_T--RPL23AP1
Adipose_Visceral_Omentum--rs9267659_A--CYP21A2
Adipose_Visceral_Omentum--rs9267659_A--HCG27
Adipose_Visceral_Omentum--rs9267659_A--HLA-DQB2
Adipose_Visceral_Omentum--rs9267659_A--HLA-DRB5
Adipose_Visceral_Omentum--rs9267659_A--HLA-DRB6
Adipose_Visceral_Omentum--rs9267659_A--HLA-DRB9
Adipose_Visceral_Omentum--rs9275326_T--HLA-DOB
Adipose_Visceral_Omentum--rs9275326_T--HLA-DQA2
Adipose_Visceral_Omentum--rs9275326_T--HLA-DQB1
Adipose_Visceral_Omentum--rs9275326_T--HLA-DQB1-AS1
Adipose_Visceral_Omentum--rs9275326_T--HLA-DRB6
Adipose_Visceral_Omentum--rs9275326_T--HLA-DRB9
Adipose_Visceral_Omentum--rs947211_A--NUCKS1
Adipose_Visceral_Omentum--rs947211_A--PM20D1
Adipose_Visceral_Omentum--rs947211_A--RAB29
Adipose_Visceral_Omentum--rs9568188_C--BRCA1
Adipose_Visceral_Omentum--rs979812_T--GALC
Adipose_Visceral_Omentum--rs9912362_T--DND1P1
Adipose_Visceral_Omentum--rs9912362_T--KANSL1-AS1
Adipose_Visceral_Omentum--rs9912362_T--LINC02210
Adipose_Visceral_Omentum--rs9912362_T--LRRC37A
Adipose_Visceral_Omentum--rs9912362_T--LRRC37A4P
Adipose_Visceral_Omentum--rs9912362_T--MAPK8IP1P1
Adipose_Visceral_Omentum--rs9912362_T--MAPK8IP1P2
Adipose_Visceral_Omentum--rs9912362_T--RP11-259G18.3
Adipose_Visceral_Omentum--rs9912362_T--RP11-707O23.1
Adrenal_Gland--rs10256359_T--AC005082.12
Adrenal_Gland--rs10256359_T--AK3P3
Adrenal_Gland--rs10256359_T--KLHL7-AS1
Adrenal_Gland--rs10256359_T--NUPL2
Adrenal_Gland--rs10463554_C--EIF3KP1
Adrenal_Gland--rs10463554_C--PPIP5K2
Adrenal_Gland--rs11012_T--ARL17A
Adrenal_Gland--rs11012_T--DND1P1
Adrenal_Gland--rs11012_T--KANSL1-AS1
Adrenal_Gland--rs11012_T--LINC02139
Adrenal_Gland--rs11012_T--LINC02210
Adrenal_Gland--rs11012_T--LRRC37A4P
Adrenal_Gland--rs11012_T--MAPK8IP1P1
Adrenal_Gland--rs11012_T--MAPK8IP1P2
Adrenal_Gland--rs11012_T--PLEKHM1
Adrenal_Gland--rs11012_T--RP11-259G18.3
Adrenal_Gland--rs11012_T--RP11-707O23.1
Adrenal_Gland--rs11012_T--WNT3
Adrenal_Gland--rs11150601_G--HSD3B7
Adrenal_Gland--rs11150601_G--KAT8
Adrenal_Gland--rs11150601_G--RP11-196G11.2
Adrenal_Gland--rs11150601_G--STX1B
Adrenal_Gland--rs11150601_G--VKORC1
Adrenal_Gland--rs113434679_A--ARL17A
Adrenal_Gland--rs113434679_A--DND1P1
Adrenal_Gland--rs113434679_A--KANSL1-AS1
Adrenal_Gland--rs113434679_A--LINC02210
Adrenal_Gland--rs113434679_A--LRRC37A2
Adrenal_Gland--rs113434679_A--LRRC37A4P
Adrenal_Gland--rs113434679_A--MAPK8IP1P1
Adrenal_Gland--rs113434679_A--MAPK8IP1P2
Adrenal_Gland--rs113434679_A--PLEKHM1
Adrenal_Gland--rs113434679_A--RP11-259G18.3
Adrenal_Gland--rs113434679_A--RP11-707O23.1
Adrenal_Gland--rs113434679_A--WNT3
Adrenal_Gland--rs11557080_A--PM20D1
Adrenal_Gland--rs11707416_A--P2RY12
Adrenal_Gland--rs11865038_T--HSD3B7
Adrenal_Gland--rs11865038_T--KAT8
Adrenal_Gland--rs11865038_T--RP11-196G11.2
Adrenal_Gland--rs11865038_T--STX1B
Adrenal_Gland--rs11865038_T--VKORC1
Adrenal_Gland--rs11950533_A--BRCA1
Adrenal_Gland--rs11950533_A--CAMLG
Adrenal_Gland--rs12147950_T--SLC25A21-AS1
Adrenal_Gland--rs12147950_T--ZFAND3
Adrenal_Gland--rs12185268_G--DND1P1
Adrenal_Gland--rs12185268_G--KANSL1-AS1
Adrenal_Gland--rs12185268_G--LINC02210
Adrenal_Gland--rs12185268_G--LRRC37A4P
Adrenal_Gland--rs12185268_G--MAPK8IP1P1
Adrenal_Gland--rs12185268_G--MAPK8IP1P2
Adrenal_Gland--rs12185268_G--PLEKHM1
Adrenal_Gland--rs12185268_G--RP11-259G18.3
Adrenal_Gland--rs12185268_G--RP11-707O23.1
Adrenal_Gland--rs12185268_G--WNT3
Adrenal_Gland--rs12497850_G--ARIH2
Adrenal_Gland--rs12497850_G--C3orf62
Adrenal_Gland--rs12497850_G--NCKIPSD
Adrenal_Gland--rs12497850_G--SCAMP2
Adrenal_Gland--rs12497850_G--WDR6
Adrenal_Gland--rs12600861_C--CHRNB1
Adrenal_Gland--rs12921479_C--FLJ21408
Adrenal_Gland--rs12921479_C--RGS19
Adrenal_Gland--rs12951632_C--TUBG2
Adrenal_Gland--rs14235_A--DPP10
Adrenal_Gland--rs14235_A--KAT8
Adrenal_Gland--rs14235_A--PPP2R3C
Adrenal_Gland--rs14235_A--RP11-196G11.6
Adrenal_Gland--rs14235_A--VKORC1
Adrenal_Gland--rs1555399_A--TMEM229B
Adrenal_Gland--rs17425622_C--HLA-DOB
Adrenal_Gland--rs17425622_C--HLA-DQA2
Adrenal_Gland--rs17425622_C--HLA-DQB2
Adrenal_Gland--rs17425622_C--HLA-DRB6
Adrenal_Gland--rs17577094_G--DND1P1
Adrenal_Gland--rs17577094_G--KANSL1-AS1
Adrenal_Gland--rs17577094_G--LINC02210
Adrenal_Gland--rs17577094_G--LRRC37A4P
Adrenal_Gland--rs17577094_G--MAPK8IP1P1
Adrenal_Gland--rs17577094_G--MAPK8IP1P2
Adrenal_Gland--rs17577094_G--PLEKHM1
Adrenal_Gland--rs17577094_G--RP11-259G18.3
Adrenal_Gland--rs17577094_G--RP11-707O23.1
Adrenal_Gland--rs17577094_G--WNT3
Adrenal_Gland--rs17649553_T--ARL17A
Adrenal_Gland--rs17649553_T--DND1P1
Adrenal_Gland--rs17649553_T--KANSL1-AS1
Adrenal_Gland--rs17649553_T--LINC02210
Adrenal_Gland--rs17649553_T--LRRC37A
Adrenal_Gland--rs17649553_T--LRRC37A4P
Adrenal_Gland--rs17649553_T--MAPK8IP1P1
Adrenal_Gland--rs17649553_T--MAPK8IP1P2
Adrenal_Gland--rs17649553_T--PLEKHM1
Adrenal_Gland--rs17649553_T--RP11-259G18.3
Adrenal_Gland--rs17649553_T--RP11-707O23.1
Adrenal_Gland--rs17649553_T--WNT3
Adrenal_Gland--rs183211_A--DND1P1
Adrenal_Gland--rs183211_A--KANSL1-AS1
Adrenal_Gland--rs183211_A--LINC02210
Adrenal_Gland--rs183211_A--LRRC37A
Adrenal_Gland--rs183211_A--LRRC37A4P
Adrenal_Gland--rs183211_A--MAPK8IP1P1
Adrenal_Gland--rs183211_A--PLEKHM1
Adrenal_Gland--rs183211_A--RP11-259G18.3
Adrenal_Gland--rs183211_A--RP11-707O23.1
Adrenal_Gland--rs183211_A--WNT3
Adrenal_Gland--rs199347_G--AC005082.12
Adrenal_Gland--rs199347_G--AK3P3
Adrenal_Gland--rs199347_G--KLHL7-AS1
Adrenal_Gland--rs199347_G--NUPL2
Adrenal_Gland--rs199351_C--AC005082.12
Adrenal_Gland--rs199351_C--AK3P3
Adrenal_Gland--rs199351_C--KLHL7-AS1
Adrenal_Gland--rs199351_C--NUPL2
Adrenal_Gland--rs199453_T--DND1P1
Adrenal_Gland--rs199453_T--KANSL1-AS1
Adrenal_Gland--rs199453_T--LINC02210
Adrenal_Gland--rs199453_T--LRRC37A
Adrenal_Gland--rs199453_T--LRRC37A4P
Adrenal_Gland--rs199453_T--MAPK8IP1P1
Adrenal_Gland--rs199453_T--MAPK8IP1P2
Adrenal_Gland--rs199453_T--PLEKHM1
Adrenal_Gland--rs199453_T--RP11-259G18.3
Adrenal_Gland--rs199453_T--RP11-707O23.1
Adrenal_Gland--rs199453_T--WNT3
Adrenal_Gland--rs199498_C--ARL17A
Adrenal_Gland--rs199498_C--DND1P1
Adrenal_Gland--rs199498_C--KANSL1-AS1
Adrenal_Gland--rs199498_C--LINC02210
Adrenal_Gland--rs199498_C--LRRC37A
Adrenal_Gland--rs199498_C--LRRC37A2
Adrenal_Gland--rs199498_C--LRRC37A4P
Adrenal_Gland--rs199498_C--MAPK8IP1P1
Adrenal_Gland--rs199498_C--MAPK8IP1P2
Adrenal_Gland--rs199498_C--PLEKHM1
Adrenal_Gland--rs199498_C--RP11-259G18.3
Adrenal_Gland--rs199498_C--RP11-707O23.1
Adrenal_Gland--rs199498_C--WNT3
Adrenal_Gland--rs199515_G--DND1P1
Adrenal_Gland--rs199515_G--KANSL1-AS1
Adrenal_Gland--rs199515_G--LINC02210
Adrenal_Gland--rs199515_G--LRRC37A4P
Adrenal_Gland--rs199515_G--MAPK8IP1P1
Adrenal_Gland--rs199515_G--MAPK8IP1P2
Adrenal_Gland--rs199515_G--PLEKHM1
Adrenal_Gland--rs199515_G--RP11-259G18.3
Adrenal_Gland--rs199515_G--RP11-707O23.1
Adrenal_Gland--rs199515_G--WNT3
Adrenal_Gland--rs199533_A--DND1P1
Adrenal_Gland--rs199533_A--KANSL1-AS1
Adrenal_Gland--rs199533_A--LINC02210
Adrenal_Gland--rs199533_A--MAPK8IP1P1
Adrenal_Gland--rs199533_A--PLEKHM1
Adrenal_Gland--rs199533_A--RP11-259G18.3
Adrenal_Gland--rs199533_A--RP11-707O23.1
Adrenal_Gland--rs199533_A--WNT3
Adrenal_Gland--rs2248244_A--DYRK1A
Adrenal_Gland--rs2269906_C--RP5-882C2.2
Adrenal_Gland--rs2280104_T--BIN3
Adrenal_Gland--rs2280104_T--C8orf58
Adrenal_Gland--rs2295545_C--ITPA
Adrenal_Gland--rs2395163_C--HLA-DQA2
Adrenal_Gland--rs2395163_C--HLA-DQB2
Adrenal_Gland--rs2395163_C--HLA-DRB6
Adrenal_Gland--rs26431_G--EIF3KP1
Adrenal_Gland--rs26431_G--HUNK
Adrenal_Gland--rs26431_G--PPIP5K2
Adrenal_Gland--rs2904880_C--RP11-1348G14.4
Adrenal_Gland--rs2904880_C--SULT1A2
Adrenal_Gland--rs2942168_A--DND1P1
Adrenal_Gland--rs2942168_A--KANSL1-AS1
Adrenal_Gland--rs2942168_A--LINC02210
Adrenal_Gland--rs2942168_A--LRRC37A
Adrenal_Gland--rs2942168_A--LRRC37A4P
Adrenal_Gland--rs2942168_A--MAPK8IP1P1
Adrenal_Gland--rs2942168_A--MAPK8IP1P2
Adrenal_Gland--rs2942168_A--PLEKHM1
Adrenal_Gland--rs2942168_A--RP11-259G18.3
Adrenal_Gland--rs2942168_A--RP11-707O23.1
Adrenal_Gland--rs2942168_A--WNT3
Adrenal_Gland--rs3104783_A--MYLK3
Adrenal_Gland--rs3129882_G--HLA-DQA2
Adrenal_Gland--rs3129882_G--HLA-DRB6
Adrenal_Gland--rs316619_C--RPAP1
Adrenal_Gland--rs356219_G--CLRN1
Adrenal_Gland--rs365825_G--DND1P1
Adrenal_Gland--rs365825_G--KANSL1-AS1
Adrenal_Gland--rs365825_G--LINC02210
Adrenal_Gland--rs365825_G--LRRC37A4P
Adrenal_Gland--rs365825_G--MAPK8IP1P1
Adrenal_Gland--rs365825_G--MAPK8IP1P2
Adrenal_Gland--rs365825_G--PLEKHM1
Adrenal_Gland--rs365825_G--RP11-259G18.3
Adrenal_Gland--rs365825_G--RP11-707O23.1
Adrenal_Gland--rs365825_G--WNT3
Adrenal_Gland--rs393152_G--DND1P1
Adrenal_Gland--rs393152_G--KANSL1-AS1
Adrenal_Gland--rs393152_G--LINC02210
Adrenal_Gland--rs393152_G--LRRC37A
Adrenal_Gland--rs393152_G--LRRC37A4P
Adrenal_Gland--rs393152_G--MAPK8IP1P1
Adrenal_Gland--rs393152_G--MAPK8IP1P2
Adrenal_Gland--rs393152_G--PLEKHM1
Adrenal_Gland--rs393152_G--RP11-259G18.3
Adrenal_Gland--rs393152_G--RP11-707O23.1
Adrenal_Gland--rs393152_G--WNT3
Adrenal_Gland--rs3935740_A--SLC13A3
Adrenal_Gland--rs4140646_A--AL022393.9
Adrenal_Gland--rs4140646_A--BTN3A2
Adrenal_Gland--rs4140646_A--ZNF602P
Adrenal_Gland--rs4140646_A--ZSCAN26
Adrenal_Gland--rs415430_C--ARL17A
Adrenal_Gland--rs415430_C--DND1P1
Adrenal_Gland--rs415430_C--KANSL1-AS1
Adrenal_Gland--rs415430_C--LINC02210
Adrenal_Gland--rs415430_C--LRRC37A4P
Adrenal_Gland--rs415430_C--MAPK8IP1P1
Adrenal_Gland--rs415430_C--MAPK8IP1P2
Adrenal_Gland--rs415430_C--PLEKHM1
Adrenal_Gland--rs415430_C--RP11-259G18.3
Adrenal_Gland--rs415430_C--RP11-707O23.1
Adrenal_Gland--rs415430_C--WNT3
Adrenal_Gland--rs4713118_G--AL022393.9
Adrenal_Gland--rs4713118_G--BTN3A2
Adrenal_Gland--rs4713118_G--ZFP57
Adrenal_Gland--rs4713118_G--ZNF602P
Adrenal_Gland--rs4713118_G--ZSCAN26
Adrenal_Gland--rs504594_A--HLA-DOB
Adrenal_Gland--rs504594_A--HLA-DQA2
Adrenal_Gland--rs504594_A--HLA-DQB2
Adrenal_Gland--rs504594_A--HLA-DRB6
Adrenal_Gland--rs55961674_T--RP11-299J3.8
Adrenal_Gland--rs62053943_T--ARL17A
Adrenal_Gland--rs62053943_T--DND1P1
Adrenal_Gland--rs62053943_T--KANSL1-AS1
Adrenal_Gland--rs62053943_T--LINC02210
Adrenal_Gland--rs62053943_T--LRRC37A2
Adrenal_Gland--rs62053943_T--LRRC37A4P
Adrenal_Gland--rs62053943_T--MAPK8IP1P1
Adrenal_Gland--rs62053943_T--MAPK8IP1P2
Adrenal_Gland--rs62053943_T--PLEKHM1
Adrenal_Gland--rs62053943_T--RP11-259G18.3
Adrenal_Gland--rs62053943_T--RP11-707O23.1
Adrenal_Gland--rs62053943_T--WNT3
Adrenal_Gland--rs62120679_T--LSM7
Adrenal_Gland--rs6465122_T--SPSB2
Adrenal_Gland--rs6465122_T--UPK3B
Adrenal_Gland--rs6476434_C--KCNMA1
Adrenal_Gland--rs6497339_A--SGMS1
Adrenal_Gland--rs6599388_T--DGKQ
Adrenal_Gland--rs6658353_G--SLC41A3
Adrenal_Gland--rs6679073_A--PM20D1
Adrenal_Gland--rs6812193_T--FAM47E
Adrenal_Gland--rs6812193_T--NAAA
Adrenal_Gland--rs6854006_T--FAM47E
Adrenal_Gland--rs6854006_T--NAAA
Adrenal_Gland--rs7221167_C--DND1P1
Adrenal_Gland--rs7221167_C--KANSL1-AS1
Adrenal_Gland--rs7221167_C--LINC02210
Adrenal_Gland--rs7221167_C--LRRC37A
Adrenal_Gland--rs7221167_C--LRRC37A4P
Adrenal_Gland--rs7221167_C--MAPK8IP1P1
Adrenal_Gland--rs7221167_C--MAPK8IP1P2
Adrenal_Gland--rs7221167_C--RP11-259G18.3
Adrenal_Gland--rs7221167_C--RP11-707O23.1
Adrenal_Gland--rs7225002_G--DND1P1
Adrenal_Gland--rs7225002_G--KANSL1-AS1
Adrenal_Gland--rs7225002_G--LINC02210
Adrenal_Gland--rs7225002_G--LRRC37A2
Adrenal_Gland--rs7225002_G--LRRC37A4P
Adrenal_Gland--rs7225002_G--MAPK8IP1P1
Adrenal_Gland--rs7225002_G--MAPK8IP1P2
Adrenal_Gland--rs7225002_G--RP11-259G18.3
Adrenal_Gland--rs7225002_G--RP11-707O23.1
Adrenal_Gland--rs7938782_G--MRVI1-AS1
Adrenal_Gland--rs8070723_G--ARL17A
Adrenal_Gland--rs8070723_G--DND1P1
Adrenal_Gland--rs8070723_G--KANSL1-AS1
Adrenal_Gland--rs8070723_G--LINC02210
Adrenal_Gland--rs8070723_G--LRRC37A2
Adrenal_Gland--rs8070723_G--LRRC37A4P
Adrenal_Gland--rs8070723_G--MAPK8IP1P1
Adrenal_Gland--rs8070723_G--MAPK8IP1P2
Adrenal_Gland--rs8070723_G--PLEKHM1
Adrenal_Gland--rs8070723_G--RP11-259G18.3
Adrenal_Gland--rs8070723_G--RP11-707O23.1
Adrenal_Gland--rs8070723_G--WNT3
Adrenal_Gland--rs823114_G--NUCKS1
Adrenal_Gland--rs823114_G--PM20D1
Adrenal_Gland--rs823118_C--NUCKS1
Adrenal_Gland--rs823118_C--PM20D1
Adrenal_Gland--rs9261484_T--IFITM4P
Adrenal_Gland--rs9267659_A--HLA-DRB5
Adrenal_Gland--rs9267659_A--HLA-DRB6
Adrenal_Gland--rs9267659_A--SKIV2L
Adrenal_Gland--rs9267659_A--TNXA
Adrenal_Gland--rs9275326_T--HLA-DOB
Adrenal_Gland--rs9275326_T--HLA-DQA2
Adrenal_Gland--rs9275326_T--HLA-DRB6
Adrenal_Gland--rs9568188_C--CDADC1
Adrenal_Gland--rs9912362_T--LINC02210
Adrenal_Gland--rs9912362_T--LRRC37A4P
Adrenal_Gland--rs9912362_T--RP11-259G18.3
Adrenal_Gland--rs9912362_T--RP11-707O23.1
Adrenal_Gland--rs997368_G--HAUS4
Adrenal_Gland--rs997368_G--MBP
Artery_Aorta--rs10256359_T--AC005082.12
Artery_Aorta--rs10256359_T--GPNMB
Artery_Aorta--rs10256359_T--KLHL7
Artery_Aorta--rs10256359_T--KLHL7-AS1
Artery_Aorta--rs10256359_T--NUPL2
Artery_Aorta--rs10463554_C--EIF3KP1
Artery_Aorta--rs10463554_C--PPIP5K2
Artery_Aorta--rs11012_T--ARHGAP27
Artery_Aorta--rs11012_T--ARL17A
Artery_Aorta--rs11012_T--DND1P1
Artery_Aorta--rs11012_T--KANSL1-AS1
Artery_Aorta--rs11012_T--LINC02210
Artery_Aorta--rs11012_T--LRRC37A4P
Artery_Aorta--rs11012_T--MAPK8IP1P2
Artery_Aorta--rs11012_T--MAPT
Artery_Aorta--rs11012_T--NSF
Artery_Aorta--rs11012_T--RP11-259G18.1
Artery_Aorta--rs11012_T--RP11-259G18.3
Artery_Aorta--rs11012_T--RP11-707O23.1
Artery_Aorta--rs11012_T--RP11-798G7.8
Artery_Aorta--rs11012_T--WNT3
Artery_Aorta--rs11026412_A--ANO5
Artery_Aorta--rs11150601_G--HSD3B7
Artery_Aorta--rs11150601_G--KAT8
Artery_Aorta--rs11150601_G--RP11-196G11.2
Artery_Aorta--rs11150601_G--STX1B
Artery_Aorta--rs11150601_G--VKORC1
Artery_Aorta--rs113434679_A--ARL17A
Artery_Aorta--rs113434679_A--DND1P1
Artery_Aorta--rs113434679_A--KANSL1-AS1
Artery_Aorta--rs113434679_A--LINC02210
Artery_Aorta--rs113434679_A--LRRC37A
Artery_Aorta--rs113434679_A--LRRC37A2
Artery_Aorta--rs113434679_A--LRRC37A4P
Artery_Aorta--rs113434679_A--MAPK8IP1P2
Artery_Aorta--rs113434679_A--MAPT
Artery_Aorta--rs113434679_A--NSF
Artery_Aorta--rs113434679_A--RP11-259G18.1
Artery_Aorta--rs113434679_A--RP11-259G18.3
Artery_Aorta--rs113434679_A--RP11-707O23.1
Artery_Aorta--rs113434679_A--WNT3
Artery_Aorta--rs11557080_A--PM20D1
Artery_Aorta--rs11707416_A--P2RY12
Artery_Aorta--rs11865038_T--HSD3B7
Artery_Aorta--rs11865038_T--KAT8
Artery_Aorta--rs11865038_T--RP11-196G11.2
Artery_Aorta--rs11865038_T--STX1B
Artery_Aorta--rs11865038_T--VKORC1
Artery_Aorta--rs11868035_A--RP1-253P7.4
Artery_Aorta--rs11868035_A--TOM1L2
Artery_Aorta--rs11950533_A--CAMLG
Artery_Aorta--rs12185268_G--DND1P1
Artery_Aorta--rs12185268_G--KANSL1-AS1
Artery_Aorta--rs12185268_G--LINC02210
Artery_Aorta--rs12185268_G--LRRC37A4P
Artery_Aorta--rs12185268_G--MAPK8IP1P2
Artery_Aorta--rs12185268_G--MAPT
Artery_Aorta--rs12185268_G--NSF
Artery_Aorta--rs12185268_G--RP11-259G18.1
Artery_Aorta--rs12185268_G--RP11-259G18.3
Artery_Aorta--rs12185268_G--RP11-707O23.1
Artery_Aorta--rs12185268_G--WNT3
Artery_Aorta--rs12497850_G--AMT
Artery_Aorta--rs12497850_G--C3orf62
Artery_Aorta--rs12497850_G--CCDC36
Artery_Aorta--rs12497850_G--DALRD3
Artery_Aorta--rs12497850_G--NCKIPSD
Artery_Aorta--rs12497850_G--NDUFAF3
Artery_Aorta--rs12497850_G--NICN1
Artery_Aorta--rs12497850_G--NME6
Artery_Aorta--rs12497850_G--P4HTM
Artery_Aorta--rs12497850_G--RP11-3B7.1
Artery_Aorta--rs12497850_G--WDR6
Artery_Aorta--rs12600861_C--CHRNB1
Artery_Aorta--rs12817488_A--PXMP2
Artery_Aorta--rs1293298_C--CTSB
Artery_Aorta--rs12951632_C--TUBG2
Artery_Aorta--rs1296028_G--CTSB
Artery_Aorta--rs1296028_G--FAM85B
Artery_Aorta--rs14235_A--KAT8
Artery_Aorta--rs14235_A--RP11-196G11.2
Artery_Aorta--rs1450522_G--SPTSSB
Artery_Aorta--rs1491942_G--LRRK2
Artery_Aorta--rs17425622_C--HLA-DOB
Artery_Aorta--rs17425622_C--HLA-DQA1
Artery_Aorta--rs17425622_C--HLA-DQA2
Artery_Aorta--rs17425622_C--HLA-DQB2
Artery_Aorta--rs17425622_C--HLA-DRB6
Artery_Aorta--rs17577094_G--DND1P1
Artery_Aorta--rs17577094_G--KANSL1-AS1
Artery_Aorta--rs17577094_G--LINC02210
Artery_Aorta--rs17577094_G--LRRC37A4P
Artery_Aorta--rs17577094_G--MAPK8IP1P2
Artery_Aorta--rs17577094_G--MAPT
Artery_Aorta--rs17577094_G--NSF
Artery_Aorta--rs17577094_G--RP11-259G18.1
Artery_Aorta--rs17577094_G--RP11-259G18.3
Artery_Aorta--rs17577094_G--RP11-707O23.1
Artery_Aorta--rs17577094_G--WNT3
Artery_Aorta--rs17649553_T--ARL17A
Artery_Aorta--rs17649553_T--DND1P1
Artery_Aorta--rs17649553_T--KANSL1-AS1
Artery_Aorta--rs17649553_T--LINC02210
Artery_Aorta--rs17649553_T--LRRC37A
Artery_Aorta--rs17649553_T--LRRC37A4P
Artery_Aorta--rs17649553_T--MAPK8IP1P2
Artery_Aorta--rs17649553_T--MAPT
Artery_Aorta--rs17649553_T--NSF
Artery_Aorta--rs17649553_T--RP11-259G18.1
Artery_Aorta--rs17649553_T--RP11-259G18.3
Artery_Aorta--rs17649553_T--RP11-707O23.1
Artery_Aorta--rs17649553_T--WNT3
Artery_Aorta--rs183211_A--DND1P1
Artery_Aorta--rs183211_A--KANSL1-AS1
Artery_Aorta--rs183211_A--LINC02210
Artery_Aorta--rs183211_A--LRRC37A
Artery_Aorta--rs183211_A--LRRC37A4P
Artery_Aorta--rs183211_A--RP11-259G18.1
Artery_Aorta--rs183211_A--RP11-259G18.3
Artery_Aorta--rs183211_A--RP11-707O23.1
Artery_Aorta--rs183211_A--WNT3
Artery_Aorta--rs199347_G--AC005082.12
Artery_Aorta--rs199347_G--GPNMB
Artery_Aorta--rs199347_G--KLHL7-AS1
Artery_Aorta--rs199347_G--NUPL2
Artery_Aorta--rs199351_C--AC005082.12
Artery_Aorta--rs199351_C--GPNMB
Artery_Aorta--rs199351_C--KLHL7-AS1
Artery_Aorta--rs199351_C--NUPL2
Artery_Aorta--rs199453_T--DND1P1
Artery_Aorta--rs199453_T--KANSL1-AS1
Artery_Aorta--rs199453_T--LINC02210
Artery_Aorta--rs199453_T--LRRC37A
Artery_Aorta--rs199453_T--LRRC37A4P
Artery_Aorta--rs199453_T--MAPK8IP1P2
Artery_Aorta--rs199453_T--RP11-259G18.1
Artery_Aorta--rs199453_T--RP11-259G18.3
Artery_Aorta--rs199453_T--RP11-707O23.1
Artery_Aorta--rs199453_T--WNT3
Artery_Aorta--rs199498_C--ARL17A
Artery_Aorta--rs199498_C--DND1P1
Artery_Aorta--rs199498_C--KANSL1-AS1
Artery_Aorta--rs199498_C--LINC02210
Artery_Aorta--rs199498_C--LRRC37A
Artery_Aorta--rs199498_C--LRRC37A2
Artery_Aorta--rs199498_C--LRRC37A4P
Artery_Aorta--rs199498_C--MAPK8IP1P2
Artery_Aorta--rs199498_C--MAPT
Artery_Aorta--rs199498_C--RP11-259G18.1
Artery_Aorta--rs199498_C--RP11-259G18.3
Artery_Aorta--rs199498_C--RP11-707O23.1
Artery_Aorta--rs199498_C--WNT3
Artery_Aorta--rs199515_G--DND1P1
Artery_Aorta--rs199515_G--KANSL1-AS1
Artery_Aorta--rs199515_G--LINC02210
Artery_Aorta--rs199515_G--LRRC37A4P
Artery_Aorta--rs199515_G--MAPK8IP1P2
Artery_Aorta--rs199515_G--MAPT
Artery_Aorta--rs199515_G--NSF
Artery_Aorta--rs199515_G--RP11-259G18.1
Artery_Aorta--rs199515_G--RP11-259G18.3
Artery_Aorta--rs199515_G--RP11-707O23.1
Artery_Aorta--rs199515_G--WNT3
Artery_Aorta--rs199533_A--DND1P1
Artery_Aorta--rs199533_A--KANSL1-AS1
Artery_Aorta--rs199533_A--LINC02210
Artery_Aorta--rs199533_A--MAPT
Artery_Aorta--rs199533_A--NSF
Artery_Aorta--rs199533_A--RP11-259G18.1
Artery_Aorta--rs199533_A--RP11-259G18.3
Artery_Aorta--rs199533_A--RP11-707O23.1
Artery_Aorta--rs199533_A--WNT3
Artery_Aorta--rs2042477_A--KCNIP3
Artery_Aorta--rs2042477_A--PROM2
Artery_Aorta--rs2280104_T--BIN3
Artery_Aorta--rs2280104_T--C8orf58
Artery_Aorta--rs2295545_C--DDRGK1
Artery_Aorta--rs2295545_C--ITPA
Artery_Aorta--rs2395163_C--HLA-DQA1
Artery_Aorta--rs2395163_C--HLA-DQA2
Artery_Aorta--rs2395163_C--HLA-DQB2
Artery_Aorta--rs2395163_C--HLA-DRB1
Artery_Aorta--rs2395163_C--HLA-DRB6
Artery_Aorta--rs2395163_C--HLA-DRB9
Artery_Aorta--rs2414739_G--CR1
Artery_Aorta--rs26431_G--EIF3KP1
Artery_Aorta--rs26431_G--PPIP5K2
Artery_Aorta--rs2740594_G--CTSB
Artery_Aorta--rs2740594_G--FAM85B
Artery_Aorta--rs2904880_C--LAT
Artery_Aorta--rs2904880_C--NPIPB7
Artery_Aorta--rs2904880_C--NUPR1
Artery_Aorta--rs2904880_C--RP11-1348G14.4
Artery_Aorta--rs2904880_C--SGF29
Artery_Aorta--rs2904880_C--SULT1A1
Artery_Aorta--rs2904880_C--SULT1A2
Artery_Aorta--rs2904880_C--TUFM
Artery_Aorta--rs2921073_T--AF131215.2
Artery_Aorta--rs2921073_T--AF131215.9
Artery_Aorta--rs2921073_T--ERI1
Artery_Aorta--rs2921073_T--FAM85B
Artery_Aorta--rs2942168_A--DND1P1
Artery_Aorta--rs2942168_A--KANSL1-AS1
Artery_Aorta--rs2942168_A--LINC02210
Artery_Aorta--rs2942168_A--LRRC37A
Artery_Aorta--rs2942168_A--LRRC37A4P
Artery_Aorta--rs2942168_A--MAPK8IP1P2
Artery_Aorta--rs2942168_A--MAPT
Artery_Aorta--rs2942168_A--NSF
Artery_Aorta--rs2942168_A--RP11-259G18.1
Artery_Aorta--rs2942168_A--RP11-259G18.3
Artery_Aorta--rs2942168_A--RP11-707O23.1
Artery_Aorta--rs2942168_A--WNT3
Artery_Aorta--rs3129882_G--HLA-DQA2
Artery_Aorta--rs3129882_G--HLA-DRB5
Artery_Aorta--rs3129882_G--HLA-DRB6
Artery_Aorta--rs316619_C--LTK
Artery_Aorta--rs316619_C--OIP5-AS1
Artery_Aorta--rs316619_C--RPAP1
Artery_Aorta--rs34025766_A--DCAF16
Artery_Aorta--rs34311866_C--DGKQ
Artery_Aorta--rs34311866_C--IDUA
Artery_Aorta--rs365825_G--DND1P1
Artery_Aorta--rs365825_G--KANSL1-AS1
Artery_Aorta--rs365825_G--LINC02210
Artery_Aorta--rs365825_G--LRRC37A4P
Artery_Aorta--rs365825_G--MAPK8IP1P2
Artery_Aorta--rs365825_G--MAPT
Artery_Aorta--rs365825_G--NSF
Artery_Aorta--rs365825_G--RP11-259G18.1
Artery_Aorta--rs365825_G--RP11-259G18.3
Artery_Aorta--rs365825_G--RP11-707O23.1
Artery_Aorta--rs365825_G--WNT3
Artery_Aorta--rs393152_G--DND1P1
Artery_Aorta--rs393152_G--KANSL1-AS1
Artery_Aorta--rs393152_G--LINC02210
Artery_Aorta--rs393152_G--LRRC37A
Artery_Aorta--rs393152_G--LRRC37A4P
Artery_Aorta--rs393152_G--MAPK8IP1P2
Artery_Aorta--rs393152_G--MAPT
Artery_Aorta--rs393152_G--NSF
Artery_Aorta--rs393152_G--RP11-259G18.1
Artery_Aorta--rs393152_G--RP11-259G18.3
Artery_Aorta--rs393152_G--RP11-707O23.1
Artery_Aorta--rs393152_G--WNT3
Artery_Aorta--rs4140646_A--BTN3A2
Artery_Aorta--rs4140646_A--ZFP57
Artery_Aorta--rs4140646_A--ZNF165
Artery_Aorta--rs4140646_A--ZNF391
Artery_Aorta--rs4140646_A--ZNF602P
Artery_Aorta--rs4140646_A--ZNF603P
Artery_Aorta--rs415430_C--ARL17A
Artery_Aorta--rs415430_C--DND1P1
Artery_Aorta--rs415430_C--KANSL1-AS1
Artery_Aorta--rs415430_C--LINC02210
Artery_Aorta--rs415430_C--LRRC37A4P
Artery_Aorta--rs415430_C--MAPK8IP1P2
Artery_Aorta--rs415430_C--MAPT
Artery_Aorta--rs415430_C--NSF
Artery_Aorta--rs415430_C--RP11-259G18.1
Artery_Aorta--rs415430_C--RP11-259G18.3
Artery_Aorta--rs415430_C--RP11-707O23.1
Artery_Aorta--rs415430_C--WNT3
Artery_Aorta--rs4713118_G--BTN3A2
Artery_Aorta--rs4713118_G--ZFP57
Artery_Aorta--rs4713118_G--ZNF165
Artery_Aorta--rs4713118_G--ZNF391
Artery_Aorta--rs4713118_G--ZNF602P
Artery_Aorta--rs4713118_G--ZNF603P
Artery_Aorta--rs4837628_C--ZNF605
Artery_Aorta--rs4954162_A--TMEM163
Artery_Aorta--rs504594_A--HLA-DOB
Artery_Aorta--rs504594_A--HLA-DQA1
Artery_Aorta--rs504594_A--HLA-DQA2
Artery_Aorta--rs504594_A--HLA-DQB2
Artery_Aorta--rs504594_A--HLA-DRB6
Artery_Aorta--rs55818311_C--LSM7
Artery_Aorta--rs55961674_T--PARP9
Artery_Aorta--rs55961674_T--RP11-299J3.8
Artery_Aorta--rs5910_A--GRN
Artery_Aorta--rs61169879_T--KLHL32
Artery_Aorta--rs620513_T--ERG
Artery_Aorta--rs62053943_T--ARL17A
Artery_Aorta--rs62053943_T--DND1P1
Artery_Aorta--rs62053943_T--KANSL1-AS1
Artery_Aorta--rs62053943_T--LINC02210
Artery_Aorta--rs62053943_T--LRRC37A2
Artery_Aorta--rs62053943_T--LRRC37A4P
Artery_Aorta--rs62053943_T--MAPK8IP1P2
Artery_Aorta--rs62053943_T--MAPT
Artery_Aorta--rs62053943_T--RP11-259G18.1
Artery_Aorta--rs62053943_T--RP11-259G18.3
Artery_Aorta--rs62053943_T--RP11-707O23.1
Artery_Aorta--rs62053943_T--WNT3
Artery_Aorta--rs62120679_T--LSM7
Artery_Aorta--rs6430538_T--CCNT2
Artery_Aorta--rs6430538_T--MCM6
Artery_Aorta--rs6430538_T--TMEM163
Artery_Aorta--rs6465122_T--ZP3
Artery_Aorta--rs6476434_C--MKRN3
Artery_Aorta--rs6500328_G--RP11-327F22.1
Artery_Aorta--rs6599388_T--DGKQ
Artery_Aorta--rs6599388_T--IDUA
Artery_Aorta--rs6599388_T--KCNMB3
Artery_Aorta--rs6599388_T--TMEM175
Artery_Aorta--rs6658353_G--RP11-122G18.11
Artery_Aorta--rs666463_T--DNAH17
Artery_Aorta--rs666463_T--SMURF2
Artery_Aorta--rs6679073_A--PM20D1
Artery_Aorta--rs67460515_C--SPTSSB
Artery_Aorta--rs6812193_T--FAM47E
Artery_Aorta--rs6825004_G--SCARB2
Artery_Aorta--rs6854006_T--FAM47E
Artery_Aorta--rs7221167_C--DND1P1
Artery_Aorta--rs7221167_C--KANSL1-AS1
Artery_Aorta--rs7221167_C--LINC02210
Artery_Aorta--rs7221167_C--LRRC37A
Artery_Aorta--rs7221167_C--LRRC37A4P
Artery_Aorta--rs7221167_C--MAPK8IP1P2
Artery_Aorta--rs7221167_C--RP11-259G18.1
Artery_Aorta--rs7221167_C--RP11-259G18.3
Artery_Aorta--rs7221167_C--RP11-707O23.1
Artery_Aorta--rs7221167_C--RP11-927P21.1
Artery_Aorta--rs7225002_G--DND1P1
Artery_Aorta--rs7225002_G--KANSL1-AS1
Artery_Aorta--rs7225002_G--LINC02210
Artery_Aorta--rs7225002_G--LRRC37A2
Artery_Aorta--rs7225002_G--LRRC37A4P
Artery_Aorta--rs7225002_G--MAPK8IP1P2
Artery_Aorta--rs7225002_G--RP11-259G18.1
Artery_Aorta--rs7225002_G--RP11-259G18.3
Artery_Aorta--rs7225002_G--RP11-707O23.1
Artery_Aorta--rs7225002_G--RP11-927P21.1
Artery_Aorta--rs76904798_T--LRRK2
Artery_Aorta--rs8005172_T--GALC
Artery_Aorta--rs8070723_G--ARL17A
Artery_Aorta--rs8070723_G--DND1P1
Artery_Aorta--rs8070723_G--KANSL1-AS1
Artery_Aorta--rs8070723_G--LINC02210
Artery_Aorta--rs8070723_G--LRRC37A2
Artery_Aorta--rs8070723_G--LRRC37A4P
Artery_Aorta--rs8070723_G--MAPK8IP1P2
Artery_Aorta--rs8070723_G--MAPT
Artery_Aorta--rs8070723_G--NSF
Artery_Aorta--rs8070723_G--RP11-259G18.1
Artery_Aorta--rs8070723_G--RP11-259G18.3
Artery_Aorta--rs8070723_G--RP11-707O23.1
Artery_Aorta--rs8070723_G--WNT3
Artery_Aorta--rs823114_G--NUCKS1
Artery_Aorta--rs823114_G--PM20D1
Artery_Aorta--rs823114_G--RAB29
Artery_Aorta--rs823118_C--NUCKS1
Artery_Aorta--rs823118_C--PM20D1
Artery_Aorta--rs823118_C--RAB29
Artery_Aorta--rs823156_G--PM20D1
Artery_Aorta--rs823156_G--RAB29
Artery_Aorta--rs850738_G--GRN
Artery_Aorta--rs9261484_T--HCG4
Artery_Aorta--rs9261484_T--HCG4P3
Artery_Aorta--rs9261484_T--HLA-U
Artery_Aorta--rs9261484_T--IFITM4P
Artery_Aorta--rs9261484_T--RPL23AP1
Artery_Aorta--rs9261484_T--VARS2
Artery_Aorta--rs9261484_T--XXbac-BPG170G13.32
Artery_Aorta--rs9267659_A--CYP21A2
Artery_Aorta--rs9267659_A--HCG27
Artery_Aorta--rs9267659_A--HLA-C
Artery_Aorta--rs9267659_A--HLA-DQB2
Artery_Aorta--rs9267659_A--HLA-DRB5
Artery_Aorta--rs9267659_A--HLA-DRB6
Artery_Aorta--rs9267659_A--HLA-DRB9
Artery_Aorta--rs9275152_C--HLA-DOB
Artery_Aorta--rs9275152_C--HLA-DQA1
Artery_Aorta--rs9275152_C--HLA-DQA2
Artery_Aorta--rs9275152_C--HLA-DRB6
Artery_Aorta--rs9275326_T--HLA-DOB
Artery_Aorta--rs9275326_T--HLA-DQA1
Artery_Aorta--rs9275326_T--HLA-DQA2
Artery_Aorta--rs9275326_T--HLA-DRB6
Artery_Aorta--rs947211_A--PM20D1
Artery_Aorta--rs947211_A--RAB29
Artery_Aorta--rs979812_T--GALC
Artery_Aorta--rs9858038_A--C7orf49
Artery_Aorta--rs9912362_T--DND1P1
Artery_Aorta--rs9912362_T--KANSL1-AS1
Artery_Aorta--rs9912362_T--LINC02210
Artery_Aorta--rs9912362_T--LRRC37A
Artery_Aorta--rs9912362_T--LRRC37A4P
Artery_Aorta--rs9912362_T--MAPK8IP1P2
Artery_Aorta--rs9912362_T--RP11-259G18.3
Artery_Aorta--rs9912362_T--RP11-707O23.1
Artery_Coronary--rs10256359_T--AC005082.12
Artery_Coronary--rs10256359_T--KLHL7-AS1
Artery_Coronary--rs10256359_T--NUPL2
Artery_Coronary--rs10463554_C--EIF3KP1
Artery_Coronary--rs10464059_A--PPP2R2B
Artery_Coronary--rs10929159_T--FGGY
Artery_Coronary--rs10958605_A--SNAP25
Artery_Coronary--rs11012_T--ARL17A
Artery_Coronary--rs11012_T--DND1P1
Artery_Coronary--rs11012_T--KANSL1-AS1
Artery_Coronary--rs11012_T--LINC02210
Artery_Coronary--rs11012_T--LRRC37A4P
Artery_Coronary--rs11012_T--MAPK8IP1P2
Artery_Coronary--rs11012_T--RP11-259G18.1
Artery_Coronary--rs11012_T--RP11-259G18.3
Artery_Coronary--rs11012_T--RP11-707O23.1
Artery_Coronary--rs11012_T--WNT3
Artery_Coronary--rs11150601_G--RP11-196G11.2
Artery_Coronary--rs11150601_G--STX1B
Artery_Coronary--rs113434679_A--ARL17A
Artery_Coronary--rs113434679_A--DND1P1
Artery_Coronary--rs113434679_A--KANSL1-AS1
Artery_Coronary--rs113434679_A--LINC02210
Artery_Coronary--rs113434679_A--LRRC37A
Artery_Coronary--rs113434679_A--LRRC37A2
Artery_Coronary--rs113434679_A--LRRC37A4P
Artery_Coronary--rs113434679_A--MAPK8IP1P2
Artery_Coronary--rs113434679_A--RP11-259G18.1
Artery_Coronary--rs113434679_A--RP11-259G18.3
Artery_Coronary--rs113434679_A--RP11-707O23.1
Artery_Coronary--rs113434679_A--WNT3
Artery_Coronary--rs11707416_A--OSBPL11
Artery_Coronary--rs11707416_A--P2RY12
Artery_Coronary--rs11865038_T--KAT8
Artery_Coronary--rs11865038_T--RP11-196G11.2
Artery_Coronary--rs11865038_T--STX1B
Artery_Coronary--rs11868035_A--RP1-253P7.4
Artery_Coronary--rs11931074_T--UBE3C
Artery_Coronary--rs11950533_A--CAMLG
Artery_Coronary--rs12185268_G--DND1P1
Artery_Coronary--rs12185268_G--KANSL1-AS1
Artery_Coronary--rs12185268_G--LINC02210
Artery_Coronary--rs12185268_G--LRRC37A4P
Artery_Coronary--rs12185268_G--MAPK8IP1P2
Artery_Coronary--rs12185268_G--RP11-259G18.1
Artery_Coronary--rs12185268_G--RP11-259G18.3
Artery_Coronary--rs12185268_G--RP11-707O23.1
Artery_Coronary--rs12185268_G--WNT3
Artery_Coronary--rs12497850_G--AMT
Artery_Coronary--rs12497850_G--CCDC36
Artery_Coronary--rs12497850_G--NCKIPSD
Artery_Coronary--rs12497850_G--RP11-3B7.1
Artery_Coronary--rs12497850_G--WDR6
Artery_Coronary--rs12600861_C--CHRNB1
Artery_Coronary--rs12951632_C--NAGLU
Artery_Coronary--rs14235_A--KAT8
Artery_Coronary--rs1450522_G--SPTSSB
Artery_Coronary--rs1474055_T--ELMOD3
Artery_Coronary--rs1491942_G--LRRK2
Artery_Coronary--rs17115100_T--MARCKSL1P1
Artery_Coronary--rs17425622_C--HLA-DQA2
Artery_Coronary--rs17425622_C--HLA-DRB6
Artery_Coronary--rs17577094_G--DND1P1
Artery_Coronary--rs17577094_G--KANSL1-AS1
Artery_Coronary--rs17577094_G--LINC02210
Artery_Coronary--rs17577094_G--LRRC37A4P
Artery_Coronary--rs17577094_G--MAPK8IP1P2
Artery_Coronary--rs17577094_G--RP11-259G18.1
Artery_Coronary--rs17577094_G--RP11-259G18.3
Artery_Coronary--rs17577094_G--RP11-707O23.1
Artery_Coronary--rs17577094_G--WNT3
Artery_Coronary--rs17649553_T--ARL17A
Artery_Coronary--rs17649553_T--DND1P1
Artery_Coronary--rs17649553_T--KANSL1-AS1
Artery_Coronary--rs17649553_T--LINC02210
Artery_Coronary--rs17649553_T--LRRC37A
Artery_Coronary--rs17649553_T--LRRC37A4P
Artery_Coronary--rs17649553_T--MAPK8IP1P2
Artery_Coronary--rs17649553_T--RP11-259G18.1
Artery_Coronary--rs17649553_T--RP11-259G18.3
Artery_Coronary--rs17649553_T--RP11-707O23.1
Artery_Coronary--rs17649553_T--WNT3
Artery_Coronary--rs183211_A--DND1P1
Artery_Coronary--rs183211_A--KANSL1-AS1
Artery_Coronary--rs183211_A--LINC02210
Artery_Coronary--rs183211_A--LRRC37A
Artery_Coronary--rs183211_A--LRRC37A4P
Artery_Coronary--rs183211_A--RP11-259G18.3
Artery_Coronary--rs183211_A--RP11-707O23.1
Artery_Coronary--rs183211_A--WNT3
Artery_Coronary--rs199347_G--AC005082.12
Artery_Coronary--rs199347_G--KLHL7-AS1
Artery_Coronary--rs199347_G--NUPL2
Artery_Coronary--rs199351_C--AC005082.12
Artery_Coronary--rs199351_C--KLHL7-AS1
Artery_Coronary--rs199351_C--NUPL2
Artery_Coronary--rs199453_T--DND1P1
Artery_Coronary--rs199453_T--KANSL1-AS1
Artery_Coronary--rs199453_T--LINC02210
Artery_Coronary--rs199453_T--LRRC37A
Artery_Coronary--rs199453_T--LRRC37A4P
Artery_Coronary--rs199453_T--MAPK8IP1P2
Artery_Coronary--rs199453_T--RP11-259G18.3
Artery_Coronary--rs199453_T--RP11-707O23.1
Artery_Coronary--rs199453_T--WNT3
Artery_Coronary--rs199498_C--ARL17A
Artery_Coronary--rs199498_C--DND1P1
Artery_Coronary--rs199498_C--KANSL1-AS1
Artery_Coronary--rs199498_C--LINC02210
Artery_Coronary--rs199498_C--LRRC37A
Artery_Coronary--rs199498_C--LRRC37A2
Artery_Coronary--rs199498_C--LRRC37A4P
Artery_Coronary--rs199498_C--MAPK8IP1P2
Artery_Coronary--rs199498_C--RP11-259G18.1
Artery_Coronary--rs199498_C--RP11-259G18.3
Artery_Coronary--rs199498_C--RP11-707O23.1
Artery_Coronary--rs199498_C--WNT3
Artery_Coronary--rs199515_G--DND1P1
Artery_Coronary--rs199515_G--KANSL1-AS1
Artery_Coronary--rs199515_G--LINC02210
Artery_Coronary--rs199515_G--LRRC37A4P
Artery_Coronary--rs199515_G--MAPK8IP1P2
Artery_Coronary--rs199515_G--RP11-259G18.1
Artery_Coronary--rs199515_G--RP11-259G18.3
Artery_Coronary--rs199515_G--RP11-707O23.1
Artery_Coronary--rs199515_G--WNT3
Artery_Coronary--rs199533_A--DND1P1
Artery_Coronary--rs199533_A--KANSL1-AS1
Artery_Coronary--rs199533_A--LINC02210
Artery_Coronary--rs199533_A--RP11-259G18.1
Artery_Coronary--rs199533_A--RP11-259G18.3
Artery_Coronary--rs199533_A--RP11-707O23.1
Artery_Coronary--rs199533_A--WNT3
Artery_Coronary--rs2280104_T--BIN3
Artery_Coronary--rs2295545_C--RNGTT
Artery_Coronary--rs2395163_C--HLA-DQA2
Artery_Coronary--rs2395163_C--HLA-DRB6
Artery_Coronary--rs26431_G--EIF3KP1
Artery_Coronary--rs2904880_C--RP11-1348G14.4
Artery_Coronary--rs2904880_C--SULT1A2
Artery_Coronary--rs2921073_T--FAM85B
Artery_Coronary--rs2942168_A--DND1P1
Artery_Coronary--rs2942168_A--KANSL1-AS1
Artery_Coronary--rs2942168_A--LINC02210
Artery_Coronary--rs2942168_A--LRRC37A
Artery_Coronary--rs2942168_A--LRRC37A4P
Artery_Coronary--rs2942168_A--MAPK8IP1P2
Artery_Coronary--rs2942168_A--RP11-259G18.1
Artery_Coronary--rs2942168_A--RP11-259G18.3
Artery_Coronary--rs2942168_A--RP11-707O23.1
Artery_Coronary--rs2942168_A--WNT3
Artery_Coronary--rs3129882_G--HLA-DQB1-AS1
Artery_Coronary--rs3129882_G--HLA-DRB6
Artery_Coronary--rs316619_C--RPAP1
Artery_Coronary--rs34311866_C--DGKQ
Artery_Coronary--rs365825_G--DND1P1
Artery_Coronary--rs365825_G--KANSL1-AS1
Artery_Coronary--rs365825_G--LINC02210
Artery_Coronary--rs365825_G--LRRC37A4P
Artery_Coronary--rs365825_G--MAPK8IP1P2
Artery_Coronary--rs365825_G--RP11-259G18.1
Artery_Coronary--rs365825_G--RP11-259G18.3
Artery_Coronary--rs365825_G--RP11-707O23.1
Artery_Coronary--rs365825_G--WNT3
Artery_Coronary--rs393152_G--DND1P1
Artery_Coronary--rs393152_G--KANSL1-AS1
Artery_Coronary--rs393152_G--LINC02210
Artery_Coronary--rs393152_G--LRRC37A
Artery_Coronary--rs393152_G--LRRC37A4P
Artery_Coronary--rs393152_G--MAPK8IP1P2
Artery_Coronary--rs393152_G--RP11-259G18.1
Artery_Coronary--rs393152_G--RP11-259G18.3
Artery_Coronary--rs393152_G--RP11-707O23.1
Artery_Coronary--rs393152_G--WNT3
Artery_Coronary--rs4140646_A--BTN3A2
Artery_Coronary--rs4140646_A--ZNF391
Artery_Coronary--rs415430_C--ARL17A
Artery_Coronary--rs415430_C--DND1P1
Artery_Coronary--rs415430_C--KANSL1-AS1
Artery_Coronary--rs415430_C--LINC02210
Artery_Coronary--rs415430_C--LRRC37A4P
Artery_Coronary--rs415430_C--MAPK8IP1P2
Artery_Coronary--rs415430_C--RP11-259G18.1
Artery_Coronary--rs415430_C--RP11-259G18.3
Artery_Coronary--rs415430_C--RP11-707O23.1
Artery_Coronary--rs415430_C--WNT3
Artery_Coronary--rs4713118_G--ZNF603P
Artery_Coronary--rs504594_A--HLA-DQA2
Artery_Coronary--rs504594_A--HLA-DRB6
Artery_Coronary--rs55961674_T--RP11-299J3.8
Artery_Coronary--rs61169879_T--DOPEY1
Artery_Coronary--rs62053943_T--ARL17A
Artery_Coronary--rs62053943_T--DND1P1
Artery_Coronary--rs62053943_T--KANSL1-AS1
Artery_Coronary--rs62053943_T--LINC02210
Artery_Coronary--rs62053943_T--LRRC37A2
Artery_Coronary--rs62053943_T--LRRC37A4P
Artery_Coronary--rs62053943_T--MAPK8IP1P2
Artery_Coronary--rs62053943_T--RP11-259G18.3
Artery_Coronary--rs62053943_T--RP11-707O23.1
Artery_Coronary--rs62053943_T--WNT3
Artery_Coronary--rs6430538_T--TMEM163
Artery_Coronary--rs6599388_T--DGKQ
Artery_Coronary--rs6599388_T--IDUA
Artery_Coronary--rs6679073_A--PM20D1
Artery_Coronary--rs6679073_A--ZYG11B
Artery_Coronary--rs67460515_C--SPTSSB
Artery_Coronary--rs6812193_T--FAM47E
Artery_Coronary--rs6854006_T--FAM47E
Artery_Coronary--rs7221167_C--DND1P1
Artery_Coronary--rs7221167_C--KANSL1-AS1
Artery_Coronary--rs7221167_C--LINC02210
Artery_Coronary--rs7221167_C--LRRC37A
Artery_Coronary--rs7221167_C--LRRC37A4P
Artery_Coronary--rs7221167_C--MAPK8IP1P2
Artery_Coronary--rs7221167_C--RP11-259G18.3
Artery_Coronary--rs7221167_C--RP11-707O23.1
Artery_Coronary--rs7221167_C--RP11-927P21.2
Artery_Coronary--rs7225002_G--DND1P1
Artery_Coronary--rs7225002_G--KANSL1-AS1
Artery_Coronary--rs7225002_G--LINC02210
Artery_Coronary--rs7225002_G--LRRC37A2
Artery_Coronary--rs7225002_G--LRRC37A4P
Artery_Coronary--rs7225002_G--MAPK8IP1P2
Artery_Coronary--rs7225002_G--RP11-259G18.3
Artery_Coronary--rs7225002_G--RP11-707O23.1
Artery_Coronary--rs7225002_G--RP11-927P21.2
Artery_Coronary--rs76904798_T--LRRK2
Artery_Coronary--rs8070723_G--ARL17A
Artery_Coronary--rs8070723_G--DND1P1
Artery_Coronary--rs8070723_G--KANSL1-AS1
Artery_Coronary--rs8070723_G--LINC02210
Artery_Coronary--rs8070723_G--LRRC37A2
Artery_Coronary--rs8070723_G--LRRC37A4P
Artery_Coronary--rs8070723_G--MAPK8IP1P2
Artery_Coronary--rs8070723_G--RP11-259G18.1
Artery_Coronary--rs8070723_G--RP11-259G18.3
Artery_Coronary--rs8070723_G--RP11-707O23.1
Artery_Coronary--rs8070723_G--WNT3
Artery_Coronary--rs823114_G--PM20D1
Artery_Coronary--rs823114_G--RAB29
Artery_Coronary--rs823118_C--PM20D1
Artery_Coronary--rs823118_C--RAB29
Artery_Coronary--rs9261484_T--DCAF5
Artery_Coronary--rs9261484_T--VARS2
Artery_Coronary--rs9267659_A--HLA-DRB5
Artery_Coronary--rs9267659_A--HLA-DRB6
Artery_Coronary--rs9275152_C--HLA-DQA2
Artery_Coronary--rs9275152_C--HLA-DRB6
Artery_Coronary--rs9275326_T--HLA-DQA2
Artery_Coronary--rs9275326_T--HLA-DRB6
Artery_Coronary--rs947211_A--PM20D1
Artery_Coronary--rs947211_A--RAB29
Artery_Coronary--rs9912362_T--LINC02210
Artery_Coronary--rs9912362_T--LRRC37A
Artery_Coronary--rs9912362_T--LRRC37A4P
Artery_Tibial--rs10256359_T--AC005082.12
Artery_Tibial--rs10256359_T--GPNMB
Artery_Tibial--rs10256359_T--KLHL7-AS1
Artery_Tibial--rs10256359_T--NUPL2
Artery_Tibial--rs10463554_C--EIF3KP1
Artery_Tibial--rs10463554_C--GIN1
Artery_Tibial--rs10463554_C--PPIP5K2
Artery_Tibial--rs10464059_A--TICRR
Artery_Tibial--rs10746953_T--RORB
Artery_Tibial--rs10748818_G--RPARP-AS1
Artery_Tibial--rs11012_T--ARL17A
Artery_Tibial--rs11012_T--DND1P1
Artery_Tibial--rs11012_T--KANSL1
Artery_Tibial--rs11012_T--KANSL1-AS1
Artery_Tibial--rs11012_T--LINC02210
Artery_Tibial--rs11012_T--LRRC37A4P
Artery_Tibial--rs11012_T--MAPK8IP1P2
Artery_Tibial--rs11012_T--NSF
Artery_Tibial--rs11012_T--PLEKHM1
Artery_Tibial--rs11012_T--RP11-259G18.1
Artery_Tibial--rs11012_T--RP11-259G18.3
Artery_Tibial--rs11012_T--RP11-707O23.1
Artery_Tibial--rs11012_T--RP11-798G7.8
Artery_Tibial--rs11012_T--WNT3
Artery_Tibial--rs11026412_A--ANO5
Artery_Tibial--rs11150601_G--HSD3B7
Artery_Tibial--rs11150601_G--KAT8
Artery_Tibial--rs11150601_G--PRSS53
Artery_Tibial--rs11150601_G--RP11-196G11.2
Artery_Tibial--rs11150601_G--STX1B
Artery_Tibial--rs11150601_G--VKORC1
Artery_Tibial--rs11150601_G--ZNF668
Artery_Tibial--rs113434679_A--ARL17A
Artery_Tibial--rs113434679_A--DND1P1
Artery_Tibial--rs113434679_A--KANSL1
Artery_Tibial--rs113434679_A--KANSL1-AS1
Artery_Tibial--rs113434679_A--LINC02210
Artery_Tibial--rs113434679_A--LRRC37A
Artery_Tibial--rs113434679_A--LRRC37A2
Artery_Tibial--rs113434679_A--LRRC37A4P
Artery_Tibial--rs113434679_A--MAPK8IP1P2
Artery_Tibial--rs113434679_A--MAPT
Artery_Tibial--rs113434679_A--NSF
Artery_Tibial--rs113434679_A--RP11-259G18.1
Artery_Tibial--rs113434679_A--RP11-259G18.3
Artery_Tibial--rs113434679_A--RP11-707O23.1
Artery_Tibial--rs113434679_A--WNT3
Artery_Tibial--rs11557080_A--RAB29
Artery_Tibial--rs11557080_A--SLC45A3
Artery_Tibial--rs11610045_G--TMTC2
Artery_Tibial--rs11658976_G--ARL17B
Artery_Tibial--rs11658976_G--KANSL1
Artery_Tibial--rs11658976_G--WNT3
Artery_Tibial--rs11707416_A--P2RY12
Artery_Tibial--rs11724635_C--RP11-115L11.1
Artery_Tibial--rs11865038_T--HSD3B7
Artery_Tibial--rs11865038_T--KAT8
Artery_Tibial--rs11865038_T--PRSS53
Artery_Tibial--rs11865038_T--RP11-196G11.2
Artery_Tibial--rs11865038_T--STX1B
Artery_Tibial--rs11865038_T--VKORC1
Artery_Tibial--rs11865038_T--ZNF668
Artery_Tibial--rs11868035_A--RP1-253P7.4
Artery_Tibial--rs11868035_A--TOM1L2
Artery_Tibial--rs11950533_A--CAMLG
Artery_Tibial--rs11950533_A--SAR1B
Artery_Tibial--rs12063142_T--THRB
Artery_Tibial--rs12185268_G--DCAKD
Artery_Tibial--rs12185268_G--DND1P1
Artery_Tibial--rs12185268_G--KANSL1
Artery_Tibial--rs12185268_G--KANSL1-AS1
Artery_Tibial--rs12185268_G--LINC02210
Artery_Tibial--rs12185268_G--LRRC37A4P
Artery_Tibial--rs12185268_G--MAPK8IP1P2
Artery_Tibial--rs12185268_G--MAPT
Artery_Tibial--rs12185268_G--NSF
Artery_Tibial--rs12185268_G--RP11-259G18.1
Artery_Tibial--rs12185268_G--RP11-259G18.3
Artery_Tibial--rs12185268_G--RP11-707O23.1
Artery_Tibial--rs12185268_G--WNT3
Artery_Tibial--rs12497850_G--AMT
Artery_Tibial--rs12497850_G--CCDC36
Artery_Tibial--rs12497850_G--CDC25A
Artery_Tibial--rs12497850_G--NCKIPSD
Artery_Tibial--rs12497850_G--NICN1
Artery_Tibial--rs12497850_G--P4HTM
Artery_Tibial--rs12497850_G--RP11-3B7.1
Artery_Tibial--rs12497850_G--WDR6
Artery_Tibial--rs12600861_C--CHRNB1
Artery_Tibial--rs12817488_A--VPS37B
Artery_Tibial--rs1293298_C--CTSB
Artery_Tibial--rs1293298_C--FAM85B
Artery_Tibial--rs12951632_C--NAGLU
Artery_Tibial--rs12951632_C--TTLL11
Artery_Tibial--rs12951632_C--TUBG2
Artery_Tibial--rs1296028_G--CTSB
Artery_Tibial--rs13016703_G--NFIA
Artery_Tibial--rs14235_A--KAT8
Artery_Tibial--rs14235_A--PRSS53
Artery_Tibial--rs14235_A--RP11-196G11.2
Artery_Tibial--rs14235_A--ZNF668
Artery_Tibial--rs1450522_G--SPTSSB
Artery_Tibial--rs1474055_T--NFIA
Artery_Tibial--rs1491942_G--LRRK2
Artery_Tibial--rs162227_C--ERCC8
Artery_Tibial--rs17425622_C--HLA-DOB
Artery_Tibial--rs17425622_C--HLA-DQA1
Artery_Tibial--rs17425622_C--HLA-DQA2
Artery_Tibial--rs17425622_C--HLA-DQB1
Artery_Tibial--rs17425622_C--HLA-DQB2
Artery_Tibial--rs17425622_C--HLA-DRB1
Artery_Tibial--rs17425622_C--HLA-DRB6
Artery_Tibial--rs17577094_G--DCAKD
Artery_Tibial--rs17577094_G--DND1P1
Artery_Tibial--rs17577094_G--KANSL1
Artery_Tibial--rs17577094_G--KANSL1-AS1
Artery_Tibial--rs17577094_G--LINC02210
Artery_Tibial--rs17577094_G--LRRC37A4P
Artery_Tibial--rs17577094_G--MAPK8IP1P2
Artery_Tibial--rs17577094_G--MAPT
Artery_Tibial--rs17577094_G--NSF
Artery_Tibial--rs17577094_G--RP11-259G18.1
Artery_Tibial--rs17577094_G--RP11-259G18.3
Artery_Tibial--rs17577094_G--RP11-707O23.1
[truncated: 15,830 more rows]

## Sheet: SNPs without eQTLs
SNPs that had no eQTLs that were used in the modelling process
rs1630500_A
rs114138760_C
rs12726330_A
rs35749011_A
rs76763715_C
rs2230288_T
rs34372695_T
rs35643925_A
rs823128_G
rs16846351_G
rs76116224_T
rs73038319_C
rs143918452_A
rs6783485_A
rs1879553_G
rs6599389_A
rs141863958_A
rs17000647_A
rs5019538_G
rs356220_T
rs78738012_C
rs246814_T
rs344650_G
rs6875262_T
rs17767294_G
rs12528068_T
rs75859381_C
rs2275336_A
rs9356013_A
rs76949143_A
rs74335301_G
rs73656147_G
rs17497526_C
rs188789342_T
rs117896735_A
rs7118648_C
rs181609621_C
rs144847051_A
rs1994090_G
rs1384236_C
rs28903073_A
rs34637584_A
rs190807041_G
rs117073808_C
rs141128804_T
rs1442190_A
rs138017112_C
rs144755950_C
rs9323124_A
rs79503702_A
rs117267308_A
rs10221156_A
rs117615688_A
rs78736162_G
