# Supplementary material for: Machine Learning Identifies Six Genetic Variants and Alterations in the Heart Atrial Appendage as Key Contributors to PD Risk Predictivity
Source: Front Genet. 2022 Jan 3;12:785436. doi: 10.3389/fgene.2021.785436 (PMC8762216; doi:10.3389/fgene.2021.785436)
Supplement: Supplementary file 12 [file Table7.xlsx]

## Sheet: S. Table 7
S.Table 7: PD risk predictive performance comparison of model-1 and model-2
	model-1 (290 GWAS catalog SNPs)	model-2 (90 SNPs of Nalls et al)
In-sample AUC	0.627	0.604
UK Biobank validation AUC	0.572	0.554
NeuroX-dbGap validation AUC	0.571	0.568
